# Supplementary material for: 5-Bromo-2-(phenyl­amino)­benzoic acid
Source: IUCrdata. 2024 Mar 6;9(Pt 3):x240198. doi: 10.1107/S2414314624001986 (PMC10993566; doi:10.1107/S2414314624001986)
Supplement: Supplementary file 1 [file x-09-x240198-sup1.cif]

##############################################################################
#                                                                            #
# This CIF contains the data for a data article accepted for                 #
# publication in IUCrData. It conforms to the requirements of                #
# Notes for Authors for IUCrData, and has been                               #
# peer reviewed under the auspices of IUCrData.                              #
#                                                                            #
# Full details of the Crystallographic Information File format               #
# are given in the paper "The Crystallographic Information File (CIF):       #
# a New Standard Archive File for Crystallography" by S. R. Hall, F. H.      #
# Allen and I. D. Brown [Acta Cryst. (1991), A47, 655-685].                  #
#                                                                            #
# The current version of the core CIF dictionary is obtainable from          #
# ftp://ftp.iucr.org/pub/cif_core.dic.                                       #
#                                                                            #
# Software is freely available for graphical display of the structure(s)     #
# in this CIF. For information consult the CIF software page                 #
# http://www.iucr.org/resources/cif/software.                                #
#                                                                            #
# This file may be used for bona fide research purposes within the           #
# scientific community so long as proper attribution is given to the data    # 
# article from which it was obtained.                                        #
#                                                                            #
##############################################################################
data_global
_audit_creation_method     'SHELXL-2018/3'
_journal_date_recd_electronic     2023-10-23
_journal_date_accepted     2024-02-29
_journal_name_full     'IUCrData'
_journal_year     2024
_journal_volume     9
_journal_issue      1
_journal_page_first     0
_journal_page_last     0
_journal_paper_category     HO
_journal_paper_doi     10.1107/S2414314624001986
_journal_coeditor_code     HB4456
_publ_contact_author_name     'Dr Sihui Long'
_publ_contact_author_address
;
School of Chemical Engineering and Pharmacy
Wuhan Institute of Technology
Wuhan, Hubei 430205
China
;
_publ_contact_author_email     'sihuilong@wit.edu.cn'
_publ_contact_author_fax     ?
_publ_contact_author_phone     '86-177-6250-2329'
_publ_section_title
;
5-Bromo-2-(phenylamino)benzoic acid
;
_publ_section_title_footnote     .
loop_
    _publ_author_name
    _publ_author_address
    'Kang, Liping'
;
School of Chemical Engineering and Pharmacy
Wuhan Institute of Technology
Wuhan, Hubei 430205
People's Republic of China
;
    'Long, Sihui'
;
School of Chemical Engineering and Pharmacy
Wuhan Institute of Technology
Wuhan, Hubei 430205
People's Republic of China
;
_publ_section_synopsis
;
The molecules of the title compound pair up to form carboxylic acid--carboxylic
acid homodimers in the crystal structure.
;
data_I
_audit_creation_method     SHELXL-97
_chemical_name_systematic
;
5-Bromo-2-(phenylamino)benzoic acid
;
_chemical_name_common     ?
_chemical_formula_moiety     'C13 H10 Br N O2'
_chemical_formula_sum     'C13 H10 Br N O2'
_chemical_formula_iupac     'C13 H10 Br N O2'
_chemical_formula_weight     292.13
_chemical_melting_point     ?
_symmetry_cell_setting     monoclinic
_symmetry_space_group_name_H-M     'P 21/n'
_symmetry_space_group_name_Hall     '-P 2yn'
loop_
    _symmetry_equiv_pos_as_xyz
    'x, y, z'
    '-x+1/2, y+1/2, -z+1/2'
    '-x, -y, -z'
    'x-1/2, -y-1/2, z-1/2'
_cell_length_a     15.2054(3)
_cell_length_b     3.88180(10)
_cell_length_c     19.8109(4)
_cell_angle_alpha     90.00
_cell_angle_beta     107.0391(10)
_cell_angle_gamma     90.00
_cell_volume     1118.00(4)
_cell_formula_units_Z     4
_cell_measurement_reflns_used     2931
_cell_measurement_theta_min     1.0
_cell_measurement_theta_max     27.5
_cell_measurement_temperature     90(2)
_exptl_crystal_description     rod
_exptl_crystal_colour     yellow
_exptl_crystal_size_max     0.20
_exptl_crystal_size_mid     0.10
_exptl_crystal_size_min     0.05
_exptl_crystal_density_diffrn     1.736
_exptl_crystal_density_meas     ?
_exptl_crystal_density_method     'not measured'
_exptl_crystal_F_000     584
_exptl_absorpt_coefficient_mu     3.664
_exptl_absorpt_correction_type     multi-scan
_exptl_absorpt_process_details
;
(Scalepack; Otwinowski & Minor, 1997)
;
_exptl_absorpt_correction_T_min     0.5278
_exptl_absorpt_correction_T_max     0.8380
_exptl_special_details     ?
_diffrn_ambient_temperature     90(2)
_diffrn_radiation_type     MoK\a
_diffrn_radiation_wavelength     0.71073
_diffrn_radiation_source     'fine-focus sealed tube'
_diffrn_radiation_monochromator     graphite
_diffrn_measurement_device_type     'Nonius KappaCCD diffractometer'
_diffrn_measurement_method     '\w scans at fixed \c=55\%'
_diffrn_detector_area_resol_mean     18
_diffrn_reflns_number     4587
_diffrn_reflns_av_R_equivalents     0.0262
_diffrn_reflns_av_sigmaI/netI     0.0313
_diffrn_reflns_theta_min     1.50
_diffrn_reflns_theta_max     27.49
_diffrn_reflns_theta_full     27.49
_diffrn_measured_fraction_theta_max     1.000
_diffrn_measured_fraction_theta_full     1.000
_diffrn_reflns_limit_h_min     -19
_diffrn_reflns_limit_h_max     19
_diffrn_reflns_limit_k_min     -4
_diffrn_reflns_limit_k_max     5
_diffrn_reflns_limit_l_min     -25
_diffrn_reflns_limit_l_max     25
_diffrn_standards_number     ?
_diffrn_standards_interval_count     ?
_diffrn_standards_interval_time     ?
_diffrn_standards_decay_%     ?
_refine_special_details
;
 Refinement of F^2^ against ALL reflections.  The weighted R-factor wR and
 goodness of fit S are based on F^2^, conventional R-factors R are based
 on F, with F set to zero for negative F^2^. The threshold expression of
 F^2^ > 2sigma(F^2^) is used only for calculating R-factors(gt) etc. and is
 not relevant to the choice of reflections for refinement.  R-factors based
 on F^2^ are statistically about twice as large as those based on F, and R-
 factors based on ALL data will be even larger.
The positions of the H atoms attached to N1 and O1 were obtained from a
difference Fourier map. The other H atoms were positioned geometrically with
C---H = 0.95 \%A and constrained to ride on their parent atoms with
<i>U</i>~iso~(H) = 1.2<i>U</i>~eq~(C,<i>N</i>) or 1.5<i>U</i>~eq~(O).
;
_reflns_number_total     2550
_reflns_number_gt     2206
_reflns_threshold_expression     >2\s(I)
_refine_ls_structure_factor_coef     Fsqd
_refine_ls_matrix_type     full
_refine_ls_R_factor_all     0.0472
_refine_ls_R_factor_gt     0.0378
_refine_ls_wR_factor_gt     0.1163
_refine_ls_wR_factor_ref     0.1304
_refine_ls_goodness_of_fit_ref     1.207
_refine_ls_restrained_S_all     1.207
_refine_ls_number_reflns     2550
_refine_ls_number_parameters     155
_refine_ls_number_restraints     0
_refine_ls_hydrogen_treatment     constr
_refine_ls_weighting_scheme     calc
_refine_ls_weighting_details
         'calc w=1/[\s^2^(Fo^2^)+(0.0621P)^2^+2.3209P] where P=(Fo^2^+2Fc^2^)/3'
_atom_sites_solution_hydrogens     geom
_atom_sites_solution_primary     direct
_atom_sites_solution_secondary     difmap
_refine_ls_shift/su_max     0.000
_refine_ls_shift/su_mean     0.000
_refine_diff_density_max     0.674
_refine_diff_density_min     -0.814
_refine_ls_extinction_method     none
_refine_ls_extinction_coef     ?
loop_
    _atom_type_symbol
    _atom_type_description
    _atom_type_scat_dispersion_real
    _atom_type_scat_dispersion_imag
    _atom_type_scat_source
    'C' 'C' 0.0033 0.0016
                         'International Tables Vol C Tables 4.2.6.8 and 6.1.1.4'
    'H' 'H' 0.0000 0.0000
                         'International Tables Vol C Tables 4.2.6.8 and 6.1.1.4'
    'Br' 'Br' -0.2901 2.4595
                         'International Tables Vol C Tables 4.2.6.8 and 6.1.1.4'
    'N' 'N' 0.0061 0.0033
                         'International Tables Vol C Tables 4.2.6.8 and 6.1.1.4'
    'O' 'O' 0.0106 0.0060
                         'International Tables Vol C Tables 4.2.6.8 and 6.1.1.4'
_computing_data_collection
;
<i>COLLECT</i> (Nonius, 2002)
;
_computing_cell_refinement
;
Denzo-SMN (Otwinowski & Minor, 1997)
;
_computing_data_reduction
;
Denzo-SMN (Otwinowski & Minor, 1997)
;
_computing_structure_solution
;
SHELXS97 (Sheldrick, 2008)
;
_computing_structure_refinement
;
SHELXL97 (Sheldrick, 2015)
;
_computing_molecular_graphics
;
SHELXTL (Sheldrick, 2008)
;
_computing_publication_material
;
XP in SHELXTL (Sheldrick, 2008)
;
loop_
    _atom_site_type_symbol
    _atom_site_label
    _atom_site_fract_x
    _atom_site_fract_y
    _atom_site_fract_z
    _atom_site_U_iso_or_equiv
    _atom_site_adp_type
    _atom_site_calc_flag
    _atom_site_refinement_flags
    _atom_site_occupancy
    _atom_site_symmetry_multiplicity
    _atom_site_disorder_assembly
    _atom_site_disorder_group
    Br Br1 0.10141(2) 0.46781(11) 0.57989(2) 0.02709(16) Uani d . 1 1 . .
    C C1 0.4236(2) 0.5204(8) 0.66869(17) 0.0142(7) Uani d . 1 1 . .
    C C2 0.3806(2) 0.3697(9) 0.60154(16) 0.0129(6) Uani d . 1 1 . .
    C C3 0.2839(2) 0.3583(9) 0.57554(16) 0.0142(6) Uani d . 1 1 . .
    H H3 0.2554 0.2540 0.5311 0.017 Uiso calc R 1 1 . .
    C C4 0.2307(2) 0.4972(9) 0.61400(17) 0.0149(7) Uani d . 1 1 . .
    C C5 0.2722(2) 0.6592(9) 0.67881(17) 0.0154(7) Uani d . 1 1 . .
    H H5 0.2351 0.7620 0.7044 0.018 Uiso calc R 1 1 . .
    C C6 0.3662(2) 0.6696(9) 0.70531(16) 0.0155(7) Uani d . 1 1 . .
    H H6 0.3933 0.7796 0.7493 0.019 Uiso calc R 1 1 . .
    N N7 0.5173(2) 0.5306(8) 0.69514(15) 0.0172(6) Uani d . 1 1 . .
    H H7 0.5482 0.4840 0.6650 0.021 Uiso calc R 1 1 . .
    C C8 0.5710(2) 0.6066(9) 0.76502(17) 0.0149(7) Uani d . 1 1 . .
    C C9 0.5449(2) 0.4996(9) 0.82367(18) 0.0162(7) Uani d . 1 1 . .
    H H9 0.4883 0.3826 0.8176 0.019 Uiso calc R 1 1 . .
    C C10 0.6029(3) 0.5664(9) 0.89132(18) 0.0192(7) Uani d . 1 1 . .
    H H10 0.5851 0.4970 0.9314 0.023 Uiso calc R 1 1 . .
    C C11 0.6858(3) 0.7323(10) 0.90048(18) 0.0221(8) Uani d . 1 1 . .
    H H11 0.7246 0.7782 0.9467 0.026 Uiso calc R 1 1 . .
    C C12 0.7125(2) 0.8319(10) 0.84229(19) 0.0214(7) Uani d . 1 1 . .
    H H12 0.7704 0.9403 0.8487 0.026 Uiso calc R 1 1 . .
    C C13 0.6547(2) 0.7736(10) 0.77441(18) 0.0195(7) Uani d . 1 1 . .
    H H13 0.6723 0.8478 0.7346 0.023 Uiso calc R 1 1 . .
    C C14 0.4345(2) 0.2211(9) 0.55789(16) 0.0156(7) Uani d . 1 1 . .
    O O15 0.51870(16) 0.2210(7) 0.57446(12) 0.0211(6) Uani d . 1 1 . .
    O O16 0.38326(17) 0.0837(7) 0.49767(12) 0.0199(5) Uani d . 1 1 . .
    H H16 0.4176 -0.0037 0.4759 0.030 Uiso calc R 1 1 . .
loop_
    _atom_site_aniso_label
    _atom_site_aniso_U_11
    _atom_site_aniso_U_22
    _atom_site_aniso_U_33
    _atom_site_aniso_U_12
    _atom_site_aniso_U_13
    _atom_site_aniso_U_23
    Br1 0.0193(2) 0.0366(3) 0.0254(2) 0.00184(16) 0.00662(16) -0.00424(16)
    C1 0.0205(16) 0.0130(16) 0.0102(14) -0.0001(13) 0.0061(12) 0.0015(12)
    C2 0.0175(15) 0.0140(15) 0.0089(13) -0.0007(13) 0.0063(12) 0.0002(12)
    C3 0.0191(16) 0.0128(15) 0.0104(14) 0.0001(13) 0.0036(12) 0.0012(12)
    C4 0.0149(15) 0.0170(17) 0.0130(15) 0.0015(13) 0.0043(12) 0.0030(12)
    C5 0.0232(17) 0.0128(16) 0.0132(14) 0.0021(14) 0.0100(13) 0.0008(13)
    C6 0.0222(17) 0.0144(16) 0.0097(13) 0.0028(14) 0.0041(12) -0.0003(12)
    N7 0.0181(14) 0.0250(17) 0.0095(12) -0.0002(12) 0.0054(11) -0.0044(11)
    C8 0.0179(16) 0.0148(16) 0.0114(14) 0.0014(13) 0.0034(12) -0.0037(13)
    C9 0.0180(16) 0.0171(17) 0.0130(15) -0.0004(13) 0.0039(12) -0.0013(13)
    C10 0.0238(18) 0.0208(18) 0.0122(15) 0.0067(14) 0.0040(13) -0.0006(13)
    C11 0.0246(18) 0.0205(19) 0.0153(15) 0.0074(15) -0.0033(13) -0.0035(14)
    C12 0.0169(16) 0.0216(19) 0.0235(17) 0.0012(15) 0.0023(14) -0.0037(15)
    C13 0.0209(17) 0.0201(18) 0.0180(16) 0.0027(14) 0.0066(13) -0.0011(14)
    C14 0.0219(17) 0.0159(16) 0.0094(13) -0.0006(14) 0.0053(12) -0.0002(12)
    O15 0.0161(12) 0.0342(15) 0.0135(11) -0.0013(11) 0.0052(9) -0.0074(11)
    O16 0.0169(12) 0.0315(15) 0.0123(11) -0.0035(11) 0.0058(9) -0.0096(10)
_geom_special_details
;
 All esds (except the esd in the dihedral angle between two l.s. planes)
 are estimated using the full covariance matrix.  The cell esds are taken
 into account individually in the estimation of esds in distances, angles
 and torsion angles; correlations between esds in cell parameters are only
 used when they are defined by crystal symmetry.  An approximate (isotropic)
 treatment of cell esds is used for estimating esds involving l.s. planes.
;
loop_
    _geom_bond_atom_site_label_1
    _geom_bond_atom_site_label_2
    _geom_bond_site_symmetry_2
    _geom_bond_distance
    _geom_bond_publ_flag
    Br1 C4 . 1.885(3) ?
    C1 N7 . 1.368(5) ?
    C1 C6 . 1.412(5) ?
    C1 C2 . 1.424(4) ?
    C2 C3 . 1.409(5) ?
    C2 C14 . 1.471(4) ?
    C3 C4 . 1.374(5) ?
    C3 H3 . 0.9500 ?
    C4 C5 . 1.403(5) ?
    C5 C6 . 1.371(5) ?
    C5 H5 . 0.9500 ?
    C6 H6 . 0.9500 ?
    N7 C8 . 1.417(4) ?
    N7 H7 . 0.8800 ?
    C8 C13 . 1.390(5) ?
    C8 C9 . 1.397(5) ?
    C9 C10 . 1.396(5) ?
    C9 H9 . 0.9500 ?
    C10 C11 . 1.379(6) ?
    C10 H10 . 0.9500 ?
    C11 C12 . 1.385(5) ?
    C11 H11 . 0.9500 ?
    C12 C13 . 1.393(5) ?
    C12 H12 . 0.9500 ?
    C13 H13 . 0.9500 ?
    C14 O15 . 1.226(4) ?
    C14 O16 . 1.330(4) ?
    O16 H16 . 0.8400 ?
loop_
    _geom_angle_atom_site_label_1
    _geom_angle_atom_site_label_2
    _geom_angle_atom_site_label_3
    _geom_angle_site_symmetry_1
    _geom_angle_site_symmetry_3
    _geom_angle
    _geom_angle_publ_flag
    N7 C1 C6 . . 121.5(3) ?
    N7 C1 C2 . . 120.7(3) ?
    C6 C1 C2 . . 117.7(3) ?
    C3 C2 C1 . . 119.8(3) ?
    C3 C2 C14 . . 118.3(3) ?
    C1 C2 C14 . . 121.9(3) ?
    C4 C3 C2 . . 120.4(3) ?
    C4 C3 H3 . . 119.8 ?
    C2 C3 H3 . . 119.8 ?
    C3 C4 C5 . . 120.2(3) ?
    C3 C4 Br1 . . 120.0(3) ?
    C5 C4 Br1 . . 119.9(3) ?
    C6 C5 C4 . . 120.2(3) ?
    C6 C5 H5 . . 119.9 ?
    C4 C5 H5 . . 119.9 ?
    C5 C6 C1 . . 121.5(3) ?
    C5 C6 H6 . . 119.2 ?
    C1 C6 H6 . . 119.2 ?
    C1 N7 C8 . . 128.2(3) ?
    C1 N7 H7 . . 115.9 ?
    C8 N7 H7 . . 115.9 ?
    C13 C8 C9 . . 119.9(3) ?
    C13 C8 N7 . . 118.1(3) ?
    C9 C8 N7 . . 121.9(3) ?
    C10 C9 C8 . . 119.3(3) ?
    C10 C9 H9 . . 120.3 ?
    C8 C9 H9 . . 120.3 ?
    C11 C10 C9 . . 120.6(3) ?
    C11 C10 H10 . . 119.7 ?
    C9 C10 H10 . . 119.7 ?
    C10 C11 C12 . . 120.0(3) ?
    C10 C11 H11 . . 120.0 ?
    C12 C11 H11 . . 120.0 ?
    C11 C12 C13 . . 120.1(4) ?
    C11 C12 H12 . . 119.9 ?
    C13 C12 H12 . . 119.9 ?
    C8 C13 C12 . . 119.9(3) ?
    C8 C13 H13 . . 120.0 ?
    C12 C13 H13 . . 120.0 ?
    O15 C14 O16 . . 122.1(3) ?
    O15 C14 C2 . . 124.1(3) ?
    O16 C14 C2 . . 113.8(3) ?
    C14 O16 H16 . . 109.5 ?
loop_
    _geom_torsion_atom_site_label_1
    _geom_torsion_atom_site_label_2
    _geom_torsion_atom_site_label_3
    _geom_torsion_atom_site_label_4
    _geom_torsion_site_symmetry_1
    _geom_torsion_site_symmetry_2
    _geom_torsion_site_symmetry_3
    _geom_torsion_site_symmetry_4
    _geom_torsion
    _geom_torsion_publ_flag
    N7 C1 C2 C3 . . . . 179.3(3) ?
    C6 C1 C2 C3 . . . . -3.1(5) ?
    N7 C1 C2 C14 . . . . -0.3(5) ?
    C6 C1 C2 C14 . . . . 177.3(3) ?
    C1 C2 C3 C4 . . . . 1.1(5) ?
    C14 C2 C3 C4 . . . . -179.3(3) ?
    C2 C3 C4 C5 . . . . 1.6(5) ?
    C2 C3 C4 Br1 . . . . -178.1(3) ?
    C3 C4 C5 C6 . . . . -2.2(5) ?
    Br1 C4 C5 C6 . . . . 177.4(3) ?
    C4 C5 C6 C1 . . . . 0.2(5) ?
    N7 C1 C6 C5 . . . . -180.0(3) ?
    C2 C1 C6 C5 . . . . 2.4(5) ?
    C6 C1 N7 C8 . . . . 15.9(5) ?
    C2 C1 N7 C8 . . . . -166.6(3) ?
    C1 N7 C8 C13 . . . . -147.3(4) ?
    C1 N7 C8 C9 . . . . 36.8(5) ?
    C13 C8 C9 C10 . . . . 0.9(5) ?
    N7 C8 C9 C10 . . . . 176.7(3) ?
    C8 C9 C10 C11 . . . . -0.9(5) ?
    C9 C10 C11 C12 . . . . -0.5(6) ?
    C10 C11 C12 C13 . . . . 1.8(6) ?
    C9 C8 C13 C12 . . . . 0.4(5) ?
    N7 C8 C13 C12 . . . . -175.6(3) ?
    C11 C12 C13 C8 . . . . -1.7(6) ?
    C3 C2 C14 O15 . . . . 178.8(3) ?
    C1 C2 C14 O15 . . . . -1.6(6) ?
    C3 C2 C14 O16 . . . . -1.2(5) ?
    C1 C2 C14 O16 . . . . 178.4(3) ?
loop_
    _geom_hbond_atom_site_label_D
    _geom_hbond_atom_site_label_H
    _geom_hbond_atom_site_label_A
    _geom_hbond_site_symmetry_A
    _geom_hbond_distance_DH
    _geom_hbond_distance_HA
    _geom_hbond_distance_DA
    _geom_hbond_angle_DHA
    N7 H7 O15 . 0.88 2.00 2.682(4) 134
    O16 H16 O15 3_656 0.84 1.79 2.629(4) 174
