# Supplementary material for: 5-Bromo-2-(phenyl­amino)­benzoic acid
Source: IUCrdata. 2024 Mar 6;9(Pt 3):x240198. doi: 10.1107/S2414314624001986 (PMC10993566; doi:10.1107/S2414314624001986)
Supplement: Supplementary file 2 [file x-09-x240198-Isup2.hkl]

# 
# h,k,l, Fc-squared, Fo-squared, sigma(Fo-squared) and status flag 
# 
data_I
_shelx_title ' k10118' 
_shelx_refln_list_code          4 
_shelx_F_calc_maximum      148.47 
_exptl_crystal_F_000       584.00 
_reflns_d_resolution_high  0.7699 
 
loop_ 
 _symmetry_equiv_pos_as_xyz 
 'x, y, z' 
 '-x+1/2, y+1/2, -z+1/2' 
 '-x, -y, -z' 
 'x-1/2, -y-1/2, z-1/2' 
 
_cell_length_a    15.2054 
_cell_length_b     3.8818 
_cell_length_c    19.8109 
_cell_angle_alpha  90.000 
_cell_angle_beta  107.039 
_cell_angle_gamma  90.000 
 
_shelx_F_squared_multiplier     1.000 
 
loop_ 
 _refln_index_h 
 _refln_index_k 
 _refln_index_l 
 _refln_F_squared_calc 
 _refln_F_squared_meas 
 _refln_F_squared_sigma 
 _refln_observed_status 
   2   0   0     2656.79     2797.02     53.67 o 
   4   0   0     7626.67     7307.44    132.35 o 
   6   0   0    12519.44    13233.55    233.42 o 
   8   0   0     2965.48     3122.17     56.66 o 
  10   0   0     7289.28     7261.90    145.61 o 
  12   0   0        3.61       23.59      6.49 o 
  14   0   0     1150.38     1293.17     34.57 o 
  16   0   0      980.76     1059.11     39.98 o 
  18   0   0      603.99      528.34     30.65 o 
   1   1   0      383.31      184.88      6.88 o 
   2   1   0     2046.74     2552.82     35.25 o 
   3   1   0     4136.58     4222.62     58.28 o 
   4   1   0      915.70     1079.86     15.90 o 
   5   1   0     7903.86     7262.36     90.64 o 
   6   1   0      297.54      314.55     11.80 o 
   7   1   0       84.02       73.56      6.91 o 
   8   1   0       36.47       65.00      2.59 o 
   9   1   0     4820.77     4558.66     64.98 o 
  10   1   0      229.40      249.73     12.97 o 
  11   1   0     1878.83     1767.78     29.04 o 
  12   1   0      262.69      247.98     13.15 o 
  13   1   0      601.66      617.80     14.93 o 
  14   1   0      303.41      275.52     12.20 o 
  15   1   0     2246.31     2230.49     54.35 o 
  16   1   0        2.31       -7.97      9.75 o 
  17   1   0        2.24       -8.34     11.30 o 
  18   1   0        7.15       12.15     14.87 o 
   0   2   0     5422.94     4918.60    108.62 o 
   1   2   0       66.36       67.12      6.81 o 
   2   2   0     2358.55     2442.39     37.08 o 
   3   2   0     1800.05     1863.12     32.36 o 
   4   2   0     3634.86     3384.79     53.56 o 
   5   2   0      100.53      125.73      4.53 o 
   6   2   0     5986.27     6164.16    106.71 o 
   7   2   0      331.30      283.33     19.14 o 
   8   2   0      700.70      709.75     33.00 o 
   9   2   0      371.86      372.66     10.30 o 
  10   2   0     2731.05     2643.18    124.19 o 
  11   2   0      318.74      344.86     32.18 o 
  12   2   0       83.66      125.10     19.85 o 
  13   2   0      667.27      646.32     37.77 o 
  14   2   0     1628.45     1696.48     44.37 o 
  15   2   0        0.15      -11.39     11.39 o 
  16   2   0      532.71      457.28     24.80 o 
  17   2   0       78.47       46.71     19.50 o 
   1   3   0      404.34      397.70     11.69 o 
   2   3   0      337.64      341.32     11.83 o 
   3   3   0     1648.80     1684.58     38.47 o 
   4   3   0        5.09       21.94      5.38 o 
   5   3   0     1837.02     1729.93     36.15 o 
   6   3   0       41.04       48.41      5.57 o 
   7   3   0       84.53       80.32      8.94 o 
   8   3   0      296.47      335.63     31.00 o 
   9   3   0     2116.36     2105.22     56.22 o 
  10   3   0      387.85      347.99     26.55 o 
  11   3   0       84.72       92.66     20.35 o 
  12   3   0       24.66       41.08     39.88 o 
  13   3   0       67.72       58.30     14.57 o 
  14   3   0       73.62       76.77     52.81 o 
  15   3   0      533.70      567.15     38.91 o 
   0   4   0      961.84      975.65     40.06 o 
   1   4   0      558.12      627.06     20.03 o 
   2   4   0      352.66      329.56     14.54 o 
   3   4   0      536.44      603.25     19.67 o 
   4   4   0       59.96       77.62     10.83 o 
   5   4   0        4.92        4.21     15.61 o 
   6   4   0       81.54       79.97     12.90 o 
   7   4   0      455.66      492.21     39.06 o 
   8   4   0        9.02        6.41     29.58 o 
   9   4   0       73.04       72.94     19.16 o 
  10   4   0       87.87       75.77     36.24 o 
  11   4   0       58.35       89.88     21.54 o 
   1   5   0       72.97       59.09     16.39 o 
   2   5   0       90.97      130.57     25.66 o 
 -19   0   1      666.93      725.63     40.27 o 
 -17   0   1      757.23      803.81     36.35 o 
 -15   0   1     3732.47     3760.49    104.77 o 
 -13   0   1       99.24      102.35      8.62 o 
 -11   0   1     4433.58     4129.25     85.74 o 
  -9   0   1      347.69      288.30      9.05 o 
  -7   0   1    20158.35    23099.61    397.63 o 
  -5   0   1     7589.05     7207.38    135.99 o 
  -3   0   1     1599.61     2030.77     38.49 o 
  -1   0   1     4206.25       -0.71      0.71 o 
   1   0   1      371.19       12.83      3.63 o 
   3   0   1     6478.55     6414.54    119.74 o 
   5   0   1     4085.35     3572.97     63.86 o 
   7   0   1     3437.08     4229.39     62.51 o 
   9   0   1     3445.44     3059.88     59.09 o 
  11   0   1     1417.12     1433.08     32.36 o 
  13   0   1      887.78     1059.11     29.51 o 
  15   0   1     1790.76     1734.49     51.17 o 
  17   0   1       39.79       31.43     16.46 o 
 -18   1   1        0.49       26.64     14.72 o 
 -17   1   1       33.27       40.21     11.30 o 
 -16   1   1     2375.81     2408.04     61.07 o 
 -15   1   1       29.00       18.48      9.82 o 
 -14   1   1       80.10      106.88      9.15 o 
 -13   1   1      128.05      112.60     14.04 o 
 -12   1   1     2165.81     2110.70     34.50 o 
 -11   1   1        0.16        4.06      5.38 o 
 -10   1   1     3617.25     3478.92     51.44 o 
  -9   1   1      233.34      233.72      6.49 o 
  -8   1   1        7.09       53.32      5.56 o 
  -7   1   1      928.16     1048.63     25.12 o 
  -6   1   1     4957.62     4350.71     82.71 o 
  -5   1   1       14.96        6.92      1.19 o 
  -4   1   1      646.85      938.09     12.10 o 
  -3   1   1     8898.58     9458.43    119.68 o 
  -2   1   1     1710.25     1276.54     18.74 o 
  -1   1   1      838.45      975.00     14.71 o 
   0   1   1    11194.05    10910.73    161.80 o 
   1   1   1     1573.57     1556.90     33.71 o 
   2   1   1     3722.16     3965.72     60.59 o 
   3   1   1      193.52      282.85      6.27 o 
   4   1   1     8986.22     8729.79    102.45 o 
   5   1   1       67.88       69.88      2.21 o 
   6   1   1     2765.68     2967.14     36.83 o 
   7   1   1     1896.95     2115.42     27.61 o 
   8   1   1     2220.60     2091.26     50.18 o 
   9   1   1       70.84       94.56      5.13 o 
  10   1   1     2436.90     2343.06     39.03 o 
  11   1   1        1.87        9.08      3.29 o 
  12   1   1      446.74      427.13     10.57 o 
  13   1   1        5.00        2.45      7.38 o 
  14   1   1     1393.19     1474.84     37.70 o 
  15   1   1      128.34      111.09     10.69 o 
  16   1   1       94.32       83.39     11.11 o 
  17   1   1      164.09      124.15     14.28 o 
  18   1   1      541.94      556.17     32.22 o 
 -17   2   1      190.38      162.04     30.40 o 
 -16   2   1       13.20       24.23     15.74 o 
 -15   2   1      879.02      934.54     46.04 o 
 -14   2   1      216.45      191.99     14.54 o 
 -13   2   1      140.48      164.81     21.63 o 
 -12   2   1      496.10      455.38     14.76 o 
 -11   2   1      816.14      825.32     24.59 o 
 -10   2   1      491.42      548.10     14.54 o 
  -9   2   1      463.78      415.37     25.37 o 
  -8   2   1      702.53      659.39     25.84 o 
  -7   2   1     1983.03     1942.53     35.99 o 
  -6   2   1      845.66      893.30     44.33 o 
  -5   2   1     5162.33     5127.76    138.63 o 
  -4   2   1     1388.07     1452.67     28.58 o 
  -3   2   1      190.16      221.45      8.80 o 
  -2   2   1     2732.68     2866.92     41.59 o 
  -1   2   1     9322.94     9783.60    147.89 o 
   0   2   1        6.46       37.70      2.92 o 
   1   2   1     1375.01     1346.66     20.76 o 
   2   2   1      645.59      580.93     16.61 o 
   3   2   1      317.56      261.67      6.39 o 
   4   2   1      278.23      292.08     10.55 o 
   5   2   1     1640.88     1479.80     54.84 o 
   6   2   1     1042.25      976.01     17.21 o 
   7   2   1       85.61      101.92      6.52 o 
   8   2   1      327.29      329.56     41.34 o 
   9   2   1     4247.53     4208.08     90.98 o 
  10   2   1       86.22       90.80      7.95 o 
  11   2   1      181.12      154.51      9.43 o 
  12   2   1      101.84      111.71     14.86 o 
  13   2   1      744.80      755.83     25.05 o 
  14   2   1       12.76       -2.06     16.71 o 
  15   2   1     1367.14     1312.78     43.99 o 
  16   2   1      507.32      444.25     26.23 o 
  17   2   1       99.85      106.27     21.51 o 
 -15   3   1       10.20       46.49     74.02 o 
 -14   3   1      114.38       71.57     35.17 o 
 -13   3   1      229.36      252.25     19.07 o 
 -12   3   1      670.65      628.66     30.58 o 
 -11   3   1      222.67      211.27     19.46 o 
 -10   3   1     3056.56     3065.56    101.53 o 
  -9   3   1      221.89      217.30     27.94 o 
  -8   3   1       27.06       44.86      7.77 o 
  -7   3   1       49.70       50.93      8.20 o 
  -6   3   1      651.18      617.07     58.55 o 
  -5   3   1      114.89      135.03     17.53 o 
  -4   3   1      689.35      695.71     23.38 o 
  -3   3   1      111.17       84.81      6.91 o 
  -2   3   1     3508.50     3493.64     75.76 o 
  -1   3   1       10.03       35.78      5.77 o 
   0   3   1     1240.10     1191.54     27.65 o 
   1   3   1     2519.60     2643.86     57.66 o 
   2   3   1      189.07      219.52      8.70 o 
   3   3   1     1229.52     1266.37     26.84 o 
   4   3   1      577.87      502.99     15.97 o 
   5   3   1      811.77      863.93     19.71 o 
   6   3   1      465.26      455.96     12.58 o 
   7   3   1      958.56      977.91     28.93 o 
   8   3   1      535.93      544.57     16.57 o 
   9   3   1       60.47       53.40     16.61 o 
  10   3   1       66.08       29.73     10.40 o 
  11   3   1     1422.96     1405.72     41.32 o 
  12   3   1       61.43       50.74     10.91 o 
  13   3   1      335.31      290.46     63.33 o 
  14   3   1      737.56      781.16     41.93 o 
 -11   4   1       15.53       26.54     19.59 o 
 -10   4   1       17.66       12.06     16.04 o 
  -9   4   1       28.78       42.61     18.89 o 
  -8   4   1      910.15      957.51     39.26 o 
  -7   4   1      500.13      462.99     27.58 o 
  -6   4   1       68.17       99.71     17.03 o 
  -5   4   1       75.65       78.54     12.76 o 
  -4   4   1      442.16      482.73     18.74 o 
  -3   4   1      111.16      118.03     11.62 o 
  -2   4   1      703.97      773.88     25.23 o 
  -1   4   1      281.55      302.05     14.82 o 
   0   4   1       40.34       62.86      9.34 o 
   1   4   1      237.21      237.27     13.19 o 
   2   4   1      636.61      708.45     21.31 o 
   3   4   1     1072.49     1069.52     27.94 o 
   4   4   1       13.55       40.06     11.47 o 
   5   4   1      456.10      475.75     22.09 o 
   6   4   1      410.17      467.77     21.69 o 
   7   4   1      123.85      107.80     13.11 o 
   8   4   1      209.05      217.17     28.30 o 
   9   4   1     1530.87     1545.07     64.03 o 
  10   4   1      111.63      131.04     23.87 o 
  11   4   1       32.40       58.36     24.98 o 
  -2   5   1       16.52      -16.46     16.46 o 
  -1   5   1       32.09       17.11     19.89 o 
   0   5   1       86.34       96.00     21.45 o 
   1   5   1      201.95      245.61     24.23 o 
   2   5   1        2.65        1.43     26.58 o 
 -18   0   2       18.77       21.31     19.24 o 
 -16   0   2      997.35     1118.98     37.49 o 
 -14   0   2        4.28       16.46      7.77 o 
 -12   0   2     4071.40     3966.25     90.80 o 
 -10   0   2     6698.99     7103.46    148.53 o 
  -8   0   2       36.31      158.08      4.70 o 
  -6   0   2    12530.97    12245.36    224.51 o 
  -4   0   2        0.16       65.00      2.14 o 
  -2   0   2       97.31      137.34      1.85 o 
   0   0   2     1383.15     1243.71     20.74 o 
   2   0   2      381.61      863.97     14.11 o 
   4   0   2    14864.13    14787.65    253.23 o 
   6   0   2        2.92       58.30      2.85 o 
   8   0   2     3517.13     3131.15     56.73 o 
  10   0   2     1770.02     1783.74     38.34 o 
  12   0   2     4092.89     4074.59     88.59 o 
  14   0   2     5788.67     5611.72    152.02 o 
  16   0   2      116.15      101.28     15.61 o 
  18   0   2      977.96     1012.71     61.15 o 
 -18   1   2      180.57      156.84     23.52 o 
 -17   1   2     1192.80     1174.50     36.73 o 
 -16   1   2      115.57      100.25     10.72 o 
 -15   1   2      867.70      873.25     22.86 o 
 -14   1   2      561.47      500.08     14.78 o 
 -13   1   2      707.57      709.83     15.38 o 
 -12   1   2      181.88      157.54      6.58 o 
 -11   1   2     3089.61     2850.43     44.52 o 
 -10   1   2     1292.94     1330.01     21.94 o 
  -9   1   2       10.31       28.84      2.69 o 
  -8   1   2      437.11      617.39     15.97 o 
  -7   1   2    11192.85    11316.35    361.92 o 
  -6   1   2      188.07      228.59      6.06 o 
  -5   1   2     2753.84     2465.84     34.46 o 
  -4   1   2      255.26      232.66      9.34 o 
  -3   1   2    12665.23    12767.35    172.72 o 
  -2   1   2      259.20      341.02      4.49 o 
   0   1   2     9032.81    10025.25    147.71 o 
   1   1   2       12.42       68.75      2.12 o 
   2   1   2        9.73       20.18      2.10 o 
   3   1   2    10752.89    10539.76    139.55 o 
   4   1   2        0.77        5.70      2.85 o 
   5   1   2     5611.32     6153.31     73.35 o 
   6   1   2       10.47       25.14      7.88 o 
   7   1   2     5931.33     6098.03    187.48 o 
   8   1   2       86.42       88.25      3.99 o 
   9   1   2     4668.46     4680.16     72.74 o 
  10   1   2      286.22      296.77      6.83 o 
  11   1   2      154.12      136.58      8.52 o 
  12   1   2       46.16       37.53      5.26 o 
  13   1   2     2067.91     2283.69     52.31 o 
  14   1   2      101.15       75.92      9.71 o 
  15   1   2       96.94       83.82     10.30 o 
  16   1   2        1.28       -0.53     10.46 o 
  17   1   2     1272.54     1223.39     41.28 o 
  18   1   2        9.40       30.30     25.68 o 
 -17   2   2       21.98       26.64     18.50 o 
 -16   2   2     1405.44     1516.04     73.73 o 
 -15   2   2      296.58      323.51     33.85 o 
 -14   2   2       16.02       21.55     10.02 o 
 -13   2   2        3.83       -1.67     10.30 o 
 -12   2   2      758.03      788.20     46.22 o 
 -11   2   2        2.53       16.96      9.94 o 
 -10   2   2     1412.14     1398.40     31.72 o 
  -9   2   2      220.81      214.07     14.29 o 
  -8   2   2      747.19      680.34     13.27 o 
  -7   2   2        6.30       14.30      2.70 o 
  -6   2   2     2733.21     2356.05     65.00 o 
  -5   2   2        7.16       13.85      3.49 o 
  -4   2   2     4304.66     4962.51     68.17 o 
  -3   2   2      193.46      271.89      5.70 o 
  -2   2   2     1837.18     1526.03     22.55 o 
  -1   2   2        1.50       21.11      2.79 o 
   0   2   2      808.01      708.29     40.59 o 
   1   2   2     2161.31     2161.17     32.55 o 
   2   2   2     7320.77     7748.33    126.16 o 
   3   2   2       38.12       62.24      2.86 o 
   4   2   2     3586.86     3121.43     46.35 o 
   5   2   2      138.58      116.39      3.49 o 
   6   2   2       10.75       39.59      3.75 o 
   7   2   2      308.11      278.41     25.44 o 
   8   2   2     5799.14     6010.89    216.99 o 
   9   2   2      135.00      132.18      8.08 o 
  10   2   2      214.87      189.31      9.88 o 
  11   2   2      316.78      328.02     39.49 o 
  12   2   2      586.29      575.17     19.07 o 
  13   2   2       89.57       74.73     10.22 o 
  14   2   2      979.80      966.73     30.38 o 
  15   2   2       12.93       13.15     13.27 o 
  16   2   2       12.97        7.72     18.10 o 
 -15   3   2      349.19      336.80     27.55 o 
 -14   3   2      302.31      303.58     24.70 o 
 -13   3   2       59.25       83.31     13.87 o 
 -12   3   2       59.46       69.74     23.20 o 
 -11   3   2      410.16      415.57     18.51 o 
 -10   3   2     1224.67     1213.28     33.07 o 
  -9   3   2       89.61      101.83      9.78 o 
  -8   3   2      879.42      874.26     26.22 o 
  -7   3   2     1475.75     1480.32     39.27 o 
  -6   3   2     1228.41     1235.42     83.42 o 
  -5   3   2       19.78       34.09     15.72 o 
  -4   3   2     2523.37     2663.35    145.50 o 
  -3   3   2      967.44      932.75     21.17 o 
  -2   3   2       37.77       54.31      5.92 o 
  -1   3   2     2076.49     2004.40     40.63 o 
   0   3   2      321.18      326.64      9.62 o 
   1   3   2        4.32       26.30      4.92 o 
   2   3   2       71.31       82.36     18.21 o 
   3   3   2     1862.27     1823.67     38.77 o 
   4   3   2      221.58      246.01      9.91 o 
   5   3   2      599.07      576.24     18.71 o 
   6   3   2      634.37      620.59     21.35 o 
   7   3   2      472.52      452.93     20.92 o 
   8   3   2        3.84       13.19      7.98 o 
   9   3   2     1506.12     1521.26     39.29 o 
  10   3   2       85.21       85.10     17.21 o 
  11   3   2       67.95       73.47     11.38 o 
  12   3   2        9.17        8.81     15.64 o 
  13   3   2      543.76      603.08     33.85 o 
  14   3   2      125.30      154.51     65.25 o 
 -11   4   2      279.16      218.02     43.65 o 
 -10   4   2     1074.02      957.74     51.96 o 
  -9   4   2      422.25      545.14     26.74 o 
  -8   4   2      551.87      492.30     25.06 o 
  -7   4   2       51.66       57.87     18.67 o 
  -6   4   2      656.01      665.12     33.07 o 
  -5   4   2      438.70      432.48     21.10 o 
  -4   4   2       32.31       31.43      9.27 o 
  -3   4   2      186.79      207.05     11.55 o 
  -2   4   2      482.48      519.79     15.82 o 
  -1   4   2      229.70      266.92     13.97 o 
   0   4   2      120.94      111.19     11.26 o 
   1   4   2       40.97       92.87     10.83 o 
   2   4   2      264.59      286.52     15.39 o 
   3   4   2       59.09       81.39     11.55 o 
   4   4   2       51.85       58.30     11.40 o 
   5   4   2      167.19      207.20     13.14 o 
   6   4   2        4.27       19.50     14.63 o 
   7   4   2      136.63      176.00     20.89 o 
   8   4   2      458.44      418.23     34.92 o 
   9   4   2       33.22       35.39     30.75 o 
  10   4   2      203.75      158.84     26.30 o 
  -2   5   2       37.07       40.70     17.75 o 
  -1   5   2      213.84      245.61     35.14 o 
   0   5   2      206.05      190.51     23.59 o 
   1   5   2        0.67        7.84     19.89 o 
 -19   0   3      271.14      248.96     26.09 o 
 -17   0   3     2478.52     2643.86     96.08 o 
 -15   0   3        2.47       17.11      8.62 o 
 -13   0   3     2334.19     2298.97     79.40 o 
 -11   0   3     1102.89      934.38     22.88 o 
  -9   0   3     1867.53     1690.30     30.72 o 
  -7   0   3     7311.77     7085.50    112.40 o 
  -5   0   3      248.95      287.37      5.42 o 
  -3   0   3    20158.10    18925.32    359.93 o 
  -1   0   3     7476.40     7663.09    130.86 o 
   1   0   3    14359.57    15744.13    274.68 o 
   3   0   3     8096.07     7435.81    119.74 o 
   5   0   3      256.75      329.56      6.77 o 
   7   0   3    10217.69    11086.54    185.52 o 
   9   0   3     1814.65     1875.11     34.71 o 
  11   0   3      157.24      167.63      8.98 o 
  13   0   3      359.49      374.61     15.54 o 
  15   0   3        5.97       13.54     14.97 o 
  17   0   3     1251.94     1412.98     76.26 o 
 -19   1   3        5.16        4.44     20.35 o 
 -18   1   3     1041.61     1052.82     39.11 o 
 -17   1   3        5.24      -10.87     10.87 o 
 -16   1   3     1809.20     1780.01     65.29 o 
 -15   1   3      333.93      296.31     19.78 o 
 -14   1   3      311.13      333.59     12.75 o 
 -13   1   3       30.51       45.16      5.58 o 
 -12   1   3     2998.53     2847.76     72.98 o 
 -11   1   3      558.30      532.92     24.16 o 
 -10   1   3       15.28       50.15      4.17 o 
  -9   1   3      100.80      103.99      3.45 o 
  -8   1   3    10849.30    10686.13    143.24 o 
  -7   1   3        3.43        6.77      2.02 o 
  -6   1   3     3929.15     3810.10     65.96 o 
  -5   1   3      452.49      415.06      5.73 o 
  -4   1   3     1554.59     1318.59     15.73 o 
  -3   1   3      204.29      228.87      3.29 o 
  -2   1   3    13535.28    13423.54    184.00 o 
  -1   1   3    12251.07    14810.07    238.78 o 
   0   1   3     4006.22     4811.21     65.71 o 
   1   1   3      285.08      252.53      4.49 o 
   2   1   3     7557.82     6956.33    129.15 o 
   3   1   3      277.06      274.06      4.02 o 
   4   1   3     1864.52     1651.03     18.42 o 
   5   1   3      211.62      172.92      3.20 o 
   6   1   3     4806.23     5039.76    100.32 o 
   7   1   3      619.68      628.62     24.09 o 
   8   1   3     3125.16     2805.95     41.85 o 
   9   1   3       34.06       24.55      6.74 o 
  10   1   3       68.82       71.63      4.84 o 
  11   1   3      500.41      466.75     11.66 o 
  12   1   3     2249.06     2339.07     46.43 o 
  13   1   3      703.74      713.84     18.47 o 
  14   1   3     1304.36     1214.99     28.61 o 
  15   1   3      125.52       93.06     19.49 o 
  16   1   3      874.53      871.47     27.97 o 
  17   1   3        7.34       -1.69     13.35 o 
 -17   2   3      755.84      826.08     33.05 o 
 -16   2   3       48.69       45.74     15.93 o 
 -15   2   3        8.48       21.86     12.43 o 
 -14   2   3       25.40       12.25     12.12 o 
 -13   2   3     2995.11     2940.89     85.17 o 
 -12   2   3      263.93      258.36     29.11 o 
 -11   2   3     4308.81     4465.70     95.93 o 
 -10   2   3      292.04      280.53     18.78 o 
  -9   2   3      426.13      336.59     19.39 o 
  -8   2   3      147.26      143.45      8.98 o 
  -7   2   3     2603.98     2449.77     41.77 o 
  -6   2   3      701.31      654.91     15.72 o 
  -5   2   3      335.78      410.64      9.76 o 
  -4   2   3      757.66      711.23     10.93 o 
  -3   2   3     3679.26     3318.19     47.80 o 
  -2   2   3       56.94       79.74      3.85 o 
  -1   2   3     4263.39     4365.55    133.14 o 
   0   2   3     2729.74     2781.73     36.22 o 
   1   2   3     1633.66     1615.71     23.39 o 
   2   2   3       19.67       22.72      2.91 o 
   3   2   3     1898.88     1654.08     28.68 o 
   4   2   3      613.16      657.11     11.83 o 
   5   2   3        1.70       29.76      6.88 o 
   6   2   3     1420.04     1399.14     38.06 o 
   7   2   3     1813.56     1679.05     70.20 o 
   8   2   3      137.75      134.42      7.56 o 
   9   2   3      145.60      145.28      9.04 o 
  10   2   3      663.22      676.25     22.31 o 
  11   2   3      757.46      794.74     45.37 o 
  12   2   3       14.27       13.92      9.02 o 
  13   2   3     1002.74      994.29     28.63 o 
  14   2   3       52.69       53.11     13.79 o 
  15   2   3       88.53       94.27     14.69 o 
  16   2   3       50.63       23.12     18.32 o 
 -15   3   3      337.53      328.94     47.18 o 
 -14   3   3      171.84      163.17     19.50 o 
 -13   3   3       12.05       21.78     14.63 o 
 -12   3   3      185.30      212.50     60.62 o 
 -11   3   3      139.10      147.87     13.93 o 
 -10   3   3      108.96      101.20     10.78 o 
  -9   3   3      489.53      499.87     25.55 o 
  -8   3   3     2126.17     2130.80     55.69 o 
  -7   3   3      221.15      188.79      7.80 o 
  -6   3   3      487.87      444.62     38.95 o 
  -5   3   3     1116.81     1167.10    109.05 o 
  -4   3   3      312.94      280.82     31.97 o 
  -3   3   3      132.98      144.97      8.34 o 
  -2   3   3     1235.02     1211.92     27.87 o 
  -1   3   3      688.29      692.91     15.47 o 
   0   3   3      188.62      222.73      8.77 o 
   1   3   3     1218.07     1214.89     24.69 o 
   2   3   3     2750.15     2675.90     51.68 o 
   3   3   3       46.63       63.75      6.00 o 
   4   3   3      721.07      642.95     19.89 o 
   5   3   3      966.73      915.73     30.90 o 
   6   3   3      290.20      301.79     13.36 o 
   7   3   3       97.40      121.04      9.12 o 
   8   3   3     2425.16     2425.29     65.93 o 
   9   3   3      231.36      216.32     17.11 o 
  10   3   3      244.48      200.85     12.83 o 
  11   3   3      357.33      362.71     21.95 o 
  12   3   3     1508.06     1454.40     56.08 o 
  13   3   3        2.61       -0.61     17.43 o 
  14   3   3      196.04      163.66     26.90 o 
 -11   4   3      178.84      104.16     20.46 o 
 -10   4   3       13.69       21.90     18.43 o 
  -9   4   3       15.10       27.65     17.68 o 
  -8   4   3       17.43       20.27     40.63 o 
  -7   4   3      435.34      443.67     30.36 o 
  -6   4   3       41.11       82.89     15.54 o 
  -5   4   3       57.38       62.01     13.04 o 
  -4   4   3      118.53      152.81     10.55 o 
  -3   4   3      440.22      424.79     15.39 o 
  -2   4   3      164.74      190.51     13.26 o 
  -1   4   3      132.77      159.44     11.47 o 
   0   4   3      702.48      806.88     24.23 o 
   1   4   3       81.72       94.94      9.91 o 
   2   4   3      265.91      266.06     12.19 o 
   3   4   3      229.14      214.82     13.33 o 
   4   4   3      223.01      276.98     16.32 o 
   5   4   3       20.13       24.46     12.90 o 
   6   4   3      257.74      291.65     26.05 o 
   7   4   3      325.49      333.30     25.75 o 
   8   4   3        7.16       12.83     25.59 o 
   9   4   3       16.54        7.84     29.93 o 
  10   4   3      461.26      495.30     55.17 o 
  -1   5   3      280.55      324.72     40.41 o 
   0   5   3       49.36       54.67     27.65 o 
 -18   0   4     1821.98     1797.28     70.20 o 
 -16   0   4       21.72       35.78     11.47 o 
 -14   0   4     3309.87     3288.45    101.06 o 
 -12   0   4     1858.38     1618.60     38.70 o 
 -10   0   4     1053.08     1094.11     22.95 o 
  -8   0   4     5131.41     4547.69     79.18 o 
  -6   0   4       43.32       54.67      3.56 o 
  -4   0   4     3075.94     2508.37     45.47 o 
  -2   0   4    22043.41    22840.68    395.42 o 
   0   0   4     6901.61     7691.18    126.44 o 
   2   0   4     9901.98     9662.51    178.47 o 
   4   0   4     4366.68     5180.38     84.53 o 
   6   0   4     7321.51     7813.41    122.73 o 
   8   0   4     2379.35     2296.41     43.48 o 
  10   0   4     3148.77     3319.17     73.84 o 
  12   0   4     1240.09     1341.64     37.13 o 
  14   0   4       22.81       45.61     11.55 o 
  16   0   4     1465.91     1552.75     73.62 o 
 -19   1   4      130.11       88.13     21.52 o 
 -18   1   4        0.99       26.61     14.48 o 
 -17   1   4      829.34      949.26     31.84 o 
 -16   1   4        2.08       -4.32      6.22 o 
 -15   1   4      338.68      299.10     12.42 o 
 -14   1   4       54.10       65.28      6.44 o 
 -13   1   4     2321.08     2326.16     53.03 o 
 -12   1   4       18.67       18.53     10.73 o 
 -11   1   4     2382.04     2444.64     76.94 o 
 -10   1   4      177.65      185.09      5.38 o 
  -9   1   4     1897.23     1644.26     24.41 o 
  -8   1   4      601.18      697.53     10.42 o 
  -7   1   4     3164.08     2932.76     32.71 o 
  -6   1   4      480.22      462.49     13.22 o 
  -5   1   4       95.46      252.92      4.47 o 
  -4   1   4     1287.76     1529.71     20.66 o 
  -3   1   4     3943.83     3162.68     58.66 o 
  -2   1   4      698.86      715.63      9.97 o 
  -1   1   4     3538.80     3886.37     50.22 o 
   0   1   4    10530.31    11779.24    145.71 o 
   1   1   4     5021.16     4552.21     63.07 o 
   2   1   4       65.84       91.87      2.19 o 
   3   1   4     4771.29     4486.15     83.96 o 
   4   1   4      214.37      197.27      3.96 o 
   5   1   4      196.49      175.91      3.22 o 
   6   1   4       33.31       33.11      1.97 o 
   7   1   4     7057.67     6727.91     92.29 o 
   8   1   4       83.20       92.53     10.33 o 
   9   1   4       90.06      104.35      5.24 o 
  10   1   4      365.28      351.19     17.46 o 
  11   1   4     4310.25     4334.63     78.26 o 
  12   1   4        4.01       -1.67      6.75 o 
  13   1   4     3009.60     2889.68     61.66 o 
  14   1   4      228.72      211.60     10.99 o 
  15   1   4      131.41      133.78     11.96 o 
  16   1   4        0.87        5.80     10.93 o 
  17   1   4     1100.88     1108.45     48.96 o 
 -17   2   4      138.51      134.77     33.21 o 
 -16   2   4      170.55      147.53     16.94 o 
 -15   2   4      553.46      499.97     24.07 o 
 -14   2   4      169.42      182.54     15.75 o 
 -13   2   4       19.55       26.75      8.72 o 
 -12   2   4      254.98      245.36     20.85 o 
 -11   2   4     2510.00     2497.49     55.07 o 
 -10   2   4      815.70      830.60     16.33 o 
  -9   2   4        1.98        9.87      2.77 o 
  -8   2   4     6009.81     6067.92     99.87 o 
  -7   2   4      908.83      942.11     16.08 o 
  -6   2   4       35.30       98.07      3.41 o 
  -5   2   4     3649.49     3887.71     57.59 o 
  -4   2   4     5585.26     5701.63    123.55 o 
  -3   2   4     2421.21     2813.02     42.86 o 
  -2   2   4     4125.57     4125.11     70.59 o 
  -1   2   4     1090.87     1096.44     15.93 o 
   0   2   4     1509.70     1578.72     24.48 o 
   1   2   4      255.94      335.83      5.76 o 
   2   2   4     4662.03     4549.38     69.81 o 
   3   2   4      186.52      146.44      4.77 o 
   4   2   4      348.60      404.84      8.71 o 
   5   2   4      102.87       86.82      4.24 o 
   6   2   4     3088.22     3049.40     53.72 o 
   7   2   4      444.89      415.86     29.51 o 
   8   2   4     1999.85     2007.07     43.05 o 
   9   2   4      106.62       94.82      8.07 o 
  10   2   4      134.58      157.18     18.78 o 
  11   2   4       16.66       14.91     26.62 o 
  12   2   4      972.89     1071.93     31.87 o 
  13   2   4      231.00      228.13     13.87 o 
  14   2   4       61.52       42.52     16.14 o 
  15   2   4        2.87      -13.09     13.09 o 
  16   2   4     1501.40     1321.88     54.97 o 
 -15   3   4      165.37      133.13     17.80 o 
 -14   3   4      212.28      230.04     25.48 o 
 -13   3   4      805.35      798.00     33.13 o 
 -12   3   4      150.18      181.26     29.65 o 
 -11   3   4      104.21      112.14     13.39 o 
 -10   3   4      299.01      343.10     36.81 o 
  -9   3   4      672.28      660.97     22.32 o 
  -8   3   4        0.24       11.98      6.71 o 
  -7   3   4     1815.84     1827.35     47.12 o 
  -6   3   4      477.32      464.20     34.64 o 
  -5   3   4       22.77       40.78      6.33 o 
  -4   3   4      282.34      286.04     11.83 o 
  -3   3   4     2265.61     2191.42     49.82 o 
  -2   3   4      348.41      299.69     15.89 o 
  -1   3   4      128.30      123.72      6.12 o 
   0   3   4      614.71      618.14     12.92 o 
   1   3   4      888.70      822.24     30.18 o 
   2   3   4      212.47      223.15     21.88 o 
   3   3   4      390.78      315.41      9.82 o 
   4   3   4     1217.76     1206.58     67.99 o 
   5   3   4      214.22      218.61      9.35 o 
   6   3   4      233.67      254.55     11.19 o 
   7   3   4     1388.70     1406.42     43.23 o 
   8   3   4      796.30      771.72     40.38 o 
   9   3   4       93.61       83.05     12.01 o 
  10   3   4      563.89      544.80     55.81 o 
  11   3   4      257.31      286.79     20.30 o 
  12   3   4       28.53       33.85     19.10 o 
  13   3   4      335.04      373.14     27.95 o 
 -12   4   4       84.19       79.55     28.45 o 
 -11   4   4      242.16      256.58     40.77 o 
 -10   4   4        0.74       36.12     17.97 o 
  -9   4   4      141.42      165.60     19.31 o 
  -8   4   4      106.54      123.28     17.94 o 
  -7   4   4      652.80      729.90     31.72 o 
  -6   4   4        0.87        8.62     15.04 o 
  -5   4   4      217.98      257.44     21.45 o 
  -4   4   4      291.13      261.71     12.12 o 
  -3   4   4      179.67      163.50     12.97 o 
  -2   4   4      320.41      322.79     13.40 o 
  -1   4   4      361.98      425.85     15.39 o 
   0   4   4      226.76      240.62     13.26 o 
   1   4   4       15.21       33.57      9.27 o 
   2   4   4      691.15      676.16     22.24 o 
   3   4   4      919.42      952.84     29.88 o 
   4   4   4      104.90       96.95     13.53 o 
   5   4   4      194.26      235.28     46.93 o 
   6   4   4      494.93      469.63     27.13 o 
   7   4   4       96.83       98.95     31.86 o 
   8   4   4      282.87      290.39     26.00 o 
   9   4   4      526.29      572.18     43.41 o 
  10   4   4      104.44       96.13     39.66 o 
 -19   0   5      693.87      659.56     42.48 o 
 -17   0   5     1568.66     1535.93     52.31 o 
 -15   0   5     1055.69     1081.78     36.85 o 
 -13   0   5     1396.62     1343.56     39.13 o 
 -11   0   5       73.81       82.89      5.84 o 
  -9   0   5    14148.99    14458.37    327.43 o 
  -7   0   5     1065.61     1117.20     19.60 o 
  -5   0   5    11784.86    10818.33    183.24 o 
  -3   0   5    13992.16    14056.75    253.23 o 
  -1   0   5     3769.07     4013.43     64.29 o 
   1   0   5    18586.25    18873.93    322.72 o 
   3   0   5      316.86      567.12     10.19 o 
   5   0   5     7445.76     7984.25    119.31 o 
   7   0   5     3633.14     3468.41     69.21 o 
   9   0   5     1842.63     1799.56     36.21 o 
  11   0   5     5689.07     6122.89    171.27 o 
  13   0   5       42.24       49.32     10.12 o 
  15   0   5     2239.63     2155.36    101.63 o 
  17   0   5      574.44      567.12     44.47 o 
 -19   1   5        0.25       -5.34     16.30 o 
 -18   1   5     1246.94     1277.91     47.17 o 
 -17   1   5      164.71      151.65     15.26 o 
 -16   1   5      108.49       91.60     15.22 o 
 -15   1   5        0.83        0.95      7.75 o 
 -14   1   5     3089.54     3001.25    149.14 o 
 -13   1   5      285.65      256.35      8.40 o 
 -12   1   5     1281.49     1230.14     21.57 o 
 -11   1   5       11.11       16.44      3.50 o 
 -10   1   5     3894.29     3667.95    100.57 o 
  -9   1   5      160.97      194.09     10.44 o 
  -8   1   5     7199.98     6953.99     94.29 o 
  -7   1   5      159.81      126.29      2.97 o 
  -6   1   5     1497.03     1582.40     23.38 o 
  -5   1   5     1655.99     1889.98     29.01 o 
  -4   1   5    14535.57    15052.19    198.54 o 
  -3   1   5      137.47      192.36      3.65 o 
  -2   1   5     3792.01     4260.36     53.56 o 
  -1   1   5      666.17      677.53      9.73 o 
   0   1   5     7779.93     7759.46     94.92 o 
   1   1   5     1592.90     1981.83     34.46 o 
   2   1   5     3771.56     3419.14    109.26 o 
   3   1   5      728.14      751.83     13.15 o 
   4   1   5      907.37      906.47     20.92 o 
   5   1   5      854.92      955.90     11.02 o 
   6   1   5     8813.73     8914.23    138.87 o 
   7   1   5     1679.80     1809.95     22.31 o 
   8   1   5      613.91      639.78     10.97 o 
   9   1   5       47.52       49.48      3.34 o 
  10   1   5      847.53      791.77     15.15 o 
  11   1   5      234.11      231.39      7.72 o 
  12   1   5      296.72      315.17     11.59 o 
  13   1   5       67.53       37.58     10.37 o 
  14   1   5      440.00      420.83     16.05 o 
  15   1   5      141.46       99.54     11.10 o 
  16   1   5      391.25      409.29     20.90 o 
  17   1   5       92.23       47.01     40.34 o 
 -18   2   5      165.06      157.19     20.39 o 
 -17   2   5      325.13      293.58     19.62 o 
 -16   2   5      336.00      346.75     20.72 o 
 -15   2   5      959.40     1019.36     32.87 o 
 -14   2   5        9.33        6.34     10.75 o 
 -13   2   5     1226.89     1196.17     53.74 o 
 -12   2   5      663.73      678.27     19.68 o 
 -11   2   5        7.64       21.40      6.74 o 
 -10   2   5       50.65       58.19      4.67 o 
  -9   2   5     2890.75     2754.85     49.54 o 
  -8   2   5       12.38       20.71      3.24 o 
  -7   2   5      218.78      223.44     16.36 o 
  -6   2   5      192.91      157.10      5.74 o 
  -5   2   5     1859.21     1626.00     65.18 o 
  -4   2   5        1.57       17.37      5.02 o 
  -3   2   5     1915.97     1814.17     25.64 o 
  -2   2   5      175.20      287.25      5.34 o 
  -1   2   5     3072.62     3288.49     49.84 o 
   0   2   5      154.95      135.39      3.67 o 
   1   2   5     8144.81     8204.41    114.26 o 
   2   2   5       27.37       21.03      4.31 o 
   3   2   5      759.30      735.27     15.26 o 
   4   2   5      662.05      587.37      9.93 o 
   5   2   5     3630.09     3705.95     56.28 o 
   6   2   5       32.68       44.31      7.52 o 
   7   2   5      614.84      573.21     31.29 o 
   8   2   5      410.22      415.82     15.82 o 
   9   2   5     2722.83     2723.49     56.92 o 
  10   2   5      763.48      784.11     21.88 o 
  11   2   5     2628.41     2734.57     78.36 o 
  12   2   5      295.20      283.58     23.63 o 
  13   2   5      716.12      728.65     31.79 o 
  14   2   5      551.18      500.57     24.95 o 
  15   2   5     1019.60     1142.44     43.88 o 
 -15   3   5        4.68      -17.95     43.44 o 
 -14   3   5      736.44      708.93     56.02 o 
 -13   3   5       77.70       54.97     16.42 o 
 -12   3   5      511.75      459.55     60.80 o 
 -11   3   5      382.91      448.96     34.14 o 
 -10   3   5      220.86      245.69     45.04 o 
  -9   3   5      116.84      129.99     23.59 o 
  -8   3   5      777.99      754.47     19.53 o 
  -7   3   5      406.39      441.06     14.49 o 
  -6   3   5       24.94       58.17     21.77 o 
  -5   3   5       86.90       86.53      9.98 o 
  -4   3   5     1137.07     1104.20     56.55 o 
  -3   3   5      368.17      377.67     15.29 o 
  -2   3   5      640.42      629.86     25.84 o 
  -1   3   5     1348.09     1404.76     29.28 o 
   0   3   5     1763.08     1833.72     33.11 o 
   1   3   5       41.16       56.27      5.38 o 
   2   3   5      388.56      342.87     28.69 o 
   3   3   5       37.14       31.74      4.74 o 
   4   3   5       67.22       71.19     19.53 o 
   5   3   5      494.57      528.67     15.73 o 
   6   3   5     1982.33     1939.40     44.80 o 
   7   3   5        4.24       19.49      7.39 o 
   8   3   5        4.09       23.62     11.23 o 
   9   3   5      434.42      435.22     30.08 o 
  10   3   5       64.23       60.43     14.61 o 
  11   3   5        2.07       53.53     18.82 o 
  12   3   5      380.62      361.33     37.60 o 
  13   3   5      135.73      154.59     21.39 o 
 -12   4   5      242.86      272.48     49.39 o 
 -11   4   5      140.33      115.17     23.30 o 
 -10   4   5      706.62      695.89     36.41 o 
  -9   4   5      682.13      691.50     45.65 o 
  -8   4   5      213.78      273.65     22.28 o 
  -7   4   5        8.33       -9.27     18.53 o 
  -6   4   5      409.80      474.60     30.22 o 
  -5   4   5      277.95      243.11     24.16 o 
  -4   4   5        0.49       22.09     10.05 o 
  -3   4   5      925.83      900.46     28.87 o 
  -2   4   5      863.46      911.72     27.44 o 
  -1   4   5      151.40      148.18     10.41 o 
   0   4   5      304.90      327.64     14.47 o 
   1   4   5      381.44      359.29     14.18 o 
   2   4   5       98.68      162.15     15.61 o 
   3   4   5      116.57      118.53     13.94 o 
   4   4   5      375.46      438.08     35.85 o 
   5   4   5       45.85       38.73     15.64 o 
   6   4   5        0.51       22.53     15.32 o 
   7   4   5      444.87      396.62     28.41 o 
   8   4   5      257.49      269.63     27.09 o 
   9   4   5      139.58      108.94     30.15 o 
 -18   0   6      379.43      458.43     27.44 o 
 -16   0   6      890.65      922.98     40.55 o 
 -14   0   6     2472.20     2420.85     81.46 o 
 -12   0   6      709.59      754.63     22.02 o 
 -10   0   6     5022.21     4627.23    101.71 o 
  -8   0   6      775.22      731.40     14.47 o 
  -6   0   6     1394.82     1169.58     20.10 o 
  -4   0   6    12199.42    12292.68    207.19 o 
  -2   0   6     1121.34     1289.32     19.17 o 
   0   0   6    15815.58    16400.70    246.18 o 
   2   0   6      878.54      837.53     13.90 o 
   4   0   6     4866.10     5199.63     80.82 o 
   6   0   6     3606.82     3421.44     56.23 o 
   8   0   6      249.00      253.16      8.48 o 
  10   0   6     4952.84     5115.24    103.13 o 
  12   0   6     3948.71     4098.46    126.51 o 
  14   0   6     1062.87     1160.46     49.11 o 
  16   0   6      557.56      574.74     37.13 o 
 -19   1   6      738.54      745.28     31.99 o 
 -18   1   6       53.32       44.62     15.02 o 
 -17   1   6       33.29       54.05     15.57 o 
 -16   1   6       13.63       17.41     14.58 o 
 -15   1   6     2374.53     2348.16    109.26 o 
 -14   1   6      256.92      241.22     25.62 o 
 -13   1   6       17.25       33.14      9.23 o 
 -12   1   6     1961.42     1915.09     71.84 o 
 -11   1   6     2245.53     2092.94     33.38 o 
 -10   1   6       71.83       64.95      6.20 o 
  -9   1   6     2942.34     2756.05     39.06 o 
  -8   1   6      284.23      264.34      6.09 o 
  -7   1   6      363.86      457.96     10.83 o 
  -6   1   6      344.51      346.76      8.45 o 
  -5   1   6     3212.78     2793.06     35.26 o 
  -4   1   6     1436.64     1664.68     21.40 o 
  -3   1   6       37.81       52.75      1.94 o 
  -2   1   6      157.73      132.42      2.36 o 
  -1   1   6     6808.70     6894.19     78.17 o 
   0   1   6       50.87       74.94      1.95 o 
   1   1   6     6687.88     6345.72     78.55 o 
   2   1   6      516.95      745.39     19.67 o 
   3   1   6      314.53      491.03      7.09 o 
   4   1   6      156.59      147.90      3.20 o 
   5   1   6     3443.35     3288.24     61.37 o 
   6   1   6       91.00       64.40      5.63 o 
   7   1   6      523.23      469.58      7.75 o 
   8   1   6      107.89      114.89      7.20 o 
   9   1   6      592.13      591.27     14.97 o 
  10   1   6      553.90      563.27     10.98 o 
  11   1   6      961.76      965.48     20.52 o 
  12   1   6      169.38      141.90     20.31 o 
  13   1   6      189.38      183.32     11.09 o 
  14   1   6        2.56        2.34     17.46 o 
  15   1   6     1589.24     1645.43     73.70 o 
  16   1   6       22.20       10.15     15.37 o 
 -18   2   6      448.59      396.59     26.41 o 
 -17   2   6      145.40      138.38     16.06 o 
 -16   2   6      947.88      910.40     36.17 o 
 -15   2   6        1.93        7.82     12.64 o 
 -14   2   6     1272.79     1386.37     46.72 o 
 -13   2   6       20.20       19.87      9.84 o 
 -12   2   6        1.85        4.98      8.13 o 
 -11   2   6      724.35      695.70     28.22 o 
 -10   2   6     2849.25     2865.57     51.27 o 
  -9   2   6       48.68       47.34      3.46 o 
  -8   2   6      801.71      780.61     13.61 o 
  -7   2   6      987.22      952.35     17.01 o 
  -6   2   6     1776.37     1589.69     24.52 o 
  -5   2   6        0.11       12.10      2.55 o 
  -4   2   6     4909.82     4899.85     79.52 o 
  -3   2   6      756.43      689.53     11.41 o 
  -2   2   6     1236.56     1453.40     20.54 o 
  -1   2   6     6124.54     6969.75    103.74 o 
   0   2   6      527.23      374.31      8.84 o 
   1   2   6     1605.84     1753.99     42.73 o 
   2   2   6       80.00       68.49      3.39 o 
   3   2   6     1553.64     1599.64     41.84 o 
   4   2   6     1372.47     1225.17     22.35 o 
   5   2   6      228.23      271.18     11.97 o 
   6   2   6     4734.57     4672.58     75.84 o 
   7   2   6     2343.92     2464.75     43.94 o 
   8   2   6      649.44      642.63     25.09 o 
   9   2   6      451.64      465.42     31.93 o 
  10   2   6     1815.13     1837.74     45.11 o 
  11   2   6      658.67      612.13     35.85 o 
  12   2   6       95.97      104.67     12.30 o 
  13   2   6       66.92       77.36     26.98 o 
  14   2   6      393.25      352.19     22.86 o 
  15   2   6       11.66       11.71     23.81 o 
 -15   3   6       56.15       68.44     32.36 o 
 -14   3   6       12.68      -12.97     14.71 o 
 -13   3   6      352.01      335.68     24.91 o 
 -12   3   6      386.38      412.87     20.39 o 
 -11   3   6      434.75      468.83     25.32 o 
 -10   3   6        0.36      -11.03     11.57 o 
  -9   3   6     1645.48     1639.31     43.63 o 
  -8   3   6      660.70      678.81     20.05 o 
  -7   3   6      539.11      596.17     16.16 o 
  -6   3   6      618.98      623.72     17.61 o 
  -5   3   6     1007.99      984.93     22.02 o 
  -4   3   6       75.56       97.22      5.76 o 
  -3   3   6     1035.12     1088.51     52.78 o 
  -2   3   6      439.71      436.80     38.52 o 
  -1   3   6     2811.58     2939.09     54.09 o 
   0   3   6      186.54      198.91      7.34 o 
   1   3   6     1306.75     1231.63     27.75 o 
   2   3   6     1234.52     1255.78     30.43 o 
   3   3   6        4.41       29.04      6.10 o 
   4   3   6       13.92       16.11      5.55 o 
   5   3   6     1446.20     1407.53     51.67 o 
   6   3   6      316.85      355.85     16.32 o 
   7   3   6      387.57      397.65     19.53 o 
   8   3   6       48.80       83.04     13.06 o 
   9   3   6      286.91      283.90     19.03 o 
  10   3   6       12.07      -15.19     15.19 o 
  11   3   6      107.54       86.66     19.92 o 
  12   3   6      294.37      318.59     42.37 o 
  13   3   6       56.42       55.24     21.88 o 
 -11   4   6       94.26      126.35     22.11 o 
 -10   4   6      336.04      322.21     33.18 o 
  -9   4   6       57.29       87.50     16.63 o 
  -8   4   6      205.41      201.86     24.91 o 
  -7   4   6      761.39      882.93     41.27 o 
  -6   4   6       58.27       23.59     19.17 o 
  -5   4   6       15.44        4.21     12.05 o 
  -4   4   6      203.26      193.43     13.40 o 
  -3   4   6     1708.80     1810.90     45.47 o 
  -2   4   6       17.91       26.30      9.34 o 
  -1   4   6       78.83       93.94      9.84 o 
   0   4   6      325.88      292.86     17.39 o 
   1   4   6      139.69      168.35     11.76 o 
   2   4   6       23.58       22.78     12.92 o 
   3   4   6      905.44     1018.72     32.89 o 
   4   4   6      139.28      164.92     30.36 o 
   5   4   6       15.13       27.89     18.50 o 
   6   4   6       18.10       35.07     17.29 o 
   7   4   6      448.59      458.85     29.34 o 
   8   4   6      115.81       96.83     38.38 o 
   9   4   6      358.92      364.30     51.28 o 
 -19   0   7      670.72      757.63     45.54 o 
 -17   0   7      549.24      546.95     26.23 o 
 -15   0   7     3506.07     3604.97    105.77 o 
 -13   0   7      148.59      164.21     10.26 o 
 -11   0   7    10675.90    10416.71    223.44 o 
  -9   0   7     3275.68     3328.36     67.78 o 
  -7   0   7     2558.95     2444.58     42.26 o 
  -5   0   7    20126.47    20606.43    321.94 o 
  -3   0   7     2572.68     3303.77     55.24 o 
  -1   0   7     3886.45     3340.69     49.39 o 
   1   0   7     2581.90     2486.99     37.28 o 
   3   0   7     5257.16     5421.43     82.53 o 
   5   0   7    15668.03    17252.54    308.61 o 
   7   0   7       54.60       63.29      5.13 o 
   9   0   7      574.21      516.16     16.96 o 
  11   0   7      219.90      203.27     12.97 o 
  13   0   7      918.11      979.00     31.72 o 
  15   0   7      970.94     1080.07     50.89 o 
 -19   1   7       31.10       15.34     17.16 o 
 -18   1   7      154.77      155.28     17.11 o 
 -17   1   7      217.63      155.21     25.34 o 
 -16   1   7     1406.18     1445.28     40.87 o 
 -15   1   7        1.29       -7.13      7.13 o 
 -14   1   7      742.39      715.14     18.46 o 
 -13   1   7       10.87        9.81      5.92 o 
 -12   1   7       31.49       22.09      4.33 o 
 -11   1   7      332.48      330.09      7.45 o 
 -10   1   7     3959.43     3661.14     66.35 o 
  -9   1   7      161.83      187.90      4.66 o 
  -8   1   7      134.96      154.11      4.31 o 
  -7   1   7      172.49      154.34      4.95 o 
  -6   1   7     4739.41     4290.25     56.23 o 
  -5   1   7     1361.43     1599.65     19.34 o 
  -4   1   7     5449.81     5825.76     72.04 o 
  -3   1   7       26.05       70.75      1.73 o 
  -2   1   7     5933.56     6036.31     63.01 o 
  -1   1   7      159.46      198.68      3.78 o 
   0   1   7    10473.44    10594.88    227.54 o 
   1   1   7      212.67      202.84      6.81 o 
   2   1   7      385.62      470.59      6.84 o 
   3   1   7       81.31      103.94      7.38 o 
   4   1   7     7427.42     7385.24    110.29 o 
   5   1   7       41.35       45.49      2.76 o 
   6   1   7      551.61      496.33     12.51 o 
   7   1   7      439.52      439.18      8.29 o 
   8   1   7     8011.78     8176.15    110.20 o 
   9   1   7     1674.12     1707.87     37.42 o 
  10   1   7     3525.76     3579.83     59.87 o 
  11   1   7      391.90      375.15     22.31 o 
  12   1   7       46.49       65.74      9.24 o 
  13   1   7       20.20        9.86     11.37 o 
  14   1   7     2538.70     2647.27     75.83 o 
  15   1   7        1.08       -8.25     11.69 o 
  16   1   7      140.31      116.07     19.46 o 
 -18   2   7      168.41      144.29     29.61 o 
 -17   2   7      185.58      177.16     18.92 o 
 -16   2   7        0.79        7.66     14.59 o 
 -15   2   7      820.50      815.63     29.31 o 
 -14   2   7       88.84      106.63     12.64 o 
 -13   2   7       35.74       37.01      9.81 o 
 -12   2   7       75.68       68.22     11.05 o 
 -11   2   7     1865.00     1824.13     38.88 o 
 -10   2   7      323.54      328.90     13.51 o 
  -9   2   7     3436.45     3326.73     67.40 o 
  -8   2   7     1157.60     1198.63     22.85 o 
  -7   2   7      565.36      548.55     13.68 o 
  -6   2   7       13.45       20.15      2.49 o 
  -5   2   7     3453.17     3456.35     62.86 o 
  -4   2   7      634.91      596.61     14.43 o 
  -3   2   7        9.71       45.10      7.80 o 
  -2   2   7      516.18      517.84      8.47 o 
  -1   2   7    10619.44    10851.76    176.35 o 
   0   2   7      357.70      386.89      7.30 o 
   1   2   7     1289.77     1209.26     32.75 o 
   2   2   7      236.28      190.77      9.37 o 
   3   2   7      519.13      440.87     18.14 o 
   4   2   7       46.23       46.31      3.30 o 
   5   2   7     4841.41     4770.87    129.07 o 
   6   2   7      229.12      229.76     13.43 o 
   7   2   7      312.01      362.52     10.66 o 
   8   2   7        7.47       -0.51     10.66 o 
   9   2   7     1189.56     1181.65     32.22 o 
  10   2   7       68.03       59.49     10.27 o 
  11   2   7      228.32      220.25     14.85 o 
  12   2   7        7.44       27.47     12.55 o 
  13   2   7      553.14      546.54     26.64 o 
  14   2   7        0.17       13.24     16.56 o 
 -15   3   7      364.39      321.60     35.60 o 
 -14   3   7      321.39      336.80     21.51 o 
 -13   3   7      618.21      630.11     27.81 o 
 -12   3   7      288.70      291.18     18.12 o 
 -11   3   7       68.19       73.78     12.72 o 
 -10   3   7      835.68      821.30     45.76 o 
  -9   3   7      189.82      221.33     18.46 o 
  -8   3   7      131.32      150.64     10.36 o 
  -7   3   7       28.55       30.96     12.54 o 
  -6   3   7     1896.14     1865.41     48.11 o 
  -5   3   7      302.72      337.11     11.56 o 
  -4   3   7       81.77       80.08     11.12 o 
  -3   3   7      115.12       97.40     22.02 o 
  -2   3   7     1444.07     1430.14     28.27 o 
  -1   3   7      190.41      205.27     12.12 o 
   0   3   7     1281.66     1232.46     28.40 o 
   1   3   7      488.98      524.92     14.93 o 
   2   3   7       77.46       91.24      6.61 o 
   3   3   7      203.35      228.67     28.01 o 
   4   3   7      720.19      679.48     22.38 o 
   5   3   7      374.96      392.10     17.45 o 
   6   3   7       10.87       -1.82     18.85 o 
   7   3   7      216.93      213.01     19.53 o 
   8   3   7      487.46      476.96     24.21 o 
   9   3   7       36.48       76.83     21.77 o 
  10   3   7     1040.85     1065.07     82.43 o 
  11   3   7      376.94      402.37     48.36 o 
  12   3   7        0.39       13.82     17.87 o 
 -11   4   7       71.34      113.40     35.35 o 
 -10   4   7      155.31      145.63     18.85 o 
  -9   4   7      510.32      480.13     27.37 o 
  -8   4   7      149.74      184.21     30.47 o 
  -7   4   7       90.16       99.71     25.09 o 
  -6   4   7       55.00       55.45     17.89 o 
  -5   4   7       22.39       17.11     11.47 o 
  -4   4   7      113.97      124.51     11.90 o 
  -3   4   7      433.65      386.08     16.82 o 
  -2   4   7       37.49       71.20     12.19 o 
  -1   4   7      180.44      190.51     13.26 o 
   0   4   7       12.46       27.08     12.76 o 
   1   4   7       76.49       67.70     16.89 o 
   2   4   7      211.08      276.83     15.90 o 
   3   4   7      415.83      386.74     25.10 o 
   4   4   7       74.88       79.28     20.99 o 
   5   4   7      682.23      651.49     32.39 o 
   6   4   7       29.71       17.35     31.65 o 
   7   4   7        0.71        5.63     14.64 o 
   8   4   7      131.61      122.68     35.81 o 
 -18   0   8      401.61      409.53     30.22 o 
 -16   0   8     2317.29     2371.24     77.97 o 
 -14   0   8      492.40      495.77     20.24 o 
 -12   0   8     2783.48     2715.70     69.56 o 
 -10   0   8     2784.17     2856.61     59.94 o 
  -8   0   8     2637.34     2757.61     64.50 o 
  -6   0   8      496.26      229.93      5.70 o 
  -4   0   8     6491.72     8118.38    129.93 o 
  -2   0   8     8334.99     8463.56    117.88 o 
   0   0   8     9825.76    10702.02    160.15 o 
   2   0   8      301.30      631.12     12.05 o 
   4   0   8     1627.38     1320.18     21.31 o 
   6   0   8      525.26      594.13     11.69 o 
   8   0   8     2998.58     3107.27     71.42 o 
  10   0   8      300.42      326.64     14.47 o 
  12   0   8      672.76      680.30     23.66 o 
  14   0   8     1121.05     1275.92     68.64 o 
  16   0   8       42.99       -7.13     22.09 o 
 -19   1   8      244.41      253.73     36.38 o 
 -18   1   8        3.08       -3.98     13.40 o 
 -17   1   8     1584.92     1615.69     50.01 o 
 -16   1   8        6.92       18.56     11.16 o 
 -15   1   8      843.04      803.53     31.93 o 
 -14   1   8      424.32      405.00     24.41 o 
 -13   1   8      241.64      247.33     13.47 o 
 -12   1   8       49.44       38.82      8.20 o 
 -11   1   8     7641.09     7289.95    448.98 o 
 -10   1   8        1.85       -1.90      3.19 o 
  -9   1   8       64.11      110.30      3.71 o 
  -8   1   8       24.45       20.30      2.45 o 
  -7   1   8     7182.32     6940.33    262.21 o 
  -6   1   8      440.54      537.61      8.74 o 
  -5   1   8     6364.72     6952.31     91.85 o 
  -4   1   8      532.36      542.62      8.05 o 
  -3   1   8     1478.70     1405.84     16.23 o 
  -2   1   8      561.74      655.49      7.71 o 
  -1   1   8     5990.11     5931.58     73.98 o 
   0   1   8     2288.92     2662.34     31.75 o 
   1   1   8     2132.27     2789.81     32.52 o 
   2   1   8     1632.06     1870.54     54.17 o 
   3   1   8     4643.52     4503.42     98.71 o 
   4   1   8      136.22      156.31     10.58 o 
   5   1   8     2584.97     2504.90     50.82 o 
   6   1   8      268.49      259.77      9.02 o 
   7   1   8     2401.63     2361.27     40.27 o 
   8   1   8        2.60        3.56      8.20 o 
   9   1   8     1587.03     1565.80     62.72 o 
  10   1   8      542.62      507.62     12.42 o 
  11   1   8       19.85       27.61      7.40 o 
  12   1   8      348.99      353.04     14.69 o 
  13   1   8     1159.74     1239.25     35.02 o 
  14   1   8       24.44       12.29     11.07 o 
  15   1   8      137.16      129.00     21.17 o 
 -18   2   8      182.93      174.27     21.02 o 
 -17   2   8        8.45       -2.77     15.30 o 
 -16   2   8     1175.26     1176.61     43.96 o 
 -15   2   8      183.58      206.68     24.38 o 
 -14   2   8      149.43      182.13     13.83 o 
 -13   2   8      395.70      381.75     17.53 o 
 -12   2   8     1222.58     1165.24     82.93 o 
 -11   2   8       58.41       31.79     10.73 o 
 -10   2   8      734.77      687.07     16.11 o 
  -9   2   8       32.74       33.38      5.13 o 
  -8   2   8      789.35      752.25     21.17 o 
  -7   2   8      595.83      620.24     13.25 o 
  -6   2   8     2002.77     1879.71     40.52 o 
  -5   2   8      187.31      181.50      6.88 o 
  -4   2   8      280.41      285.27      5.53 o 
  -3   2   8       28.80       10.27      4.99 o 
  -2   2   8     6961.64     7193.78    120.13 o 
  -1   2   8       13.71       32.58      8.20 o 
   0   2   8      630.62      534.05      9.94 o 
   1   2   8      159.36       99.84      4.95 o 
   2   2   8     1222.93     1280.91     25.07 o 
   3   2   8      125.59      123.23     21.06 o 
   4   2   8     2197.46     2163.57     39.47 o 
   5   2   8      517.39      513.00     11.64 o 
   6   2   8      117.49      138.18      8.52 o 
   7   2   8       79.42       90.51      5.32 o 
   8   2   8      603.64      563.26     18.58 o 
   9   2   8        7.31        2.49     10.62 o 
  10   2   8      561.41      575.76     31.50 o 
  11   2   8      690.05      678.17     25.04 o 
  12   2   8      204.43      206.15     39.81 o 
  13   2   8       44.71       22.90     15.17 o 
  14   2   8      739.17      757.39     36.00 o 
 -15   3   8      435.12      469.59     37.38 o 
 -14   3   8       36.75       43.28     16.97 o 
 -13   3   8      323.13      318.50     20.57 o 
 -12   3   8       22.76        5.33     14.64 o 
 -11   3   8      302.93      325.24     20.06 o 
 -10   3   8      756.72      798.53     36.92 o 
  -9   3   8      266.14      252.67     33.14 o 
  -8   3   8     1300.96     1409.83     38.80 o 
  -7   3   8     1103.77     1096.04     29.94 o 
  -6   3   8      262.45      285.41     12.50 o 
  -5   3   8      861.30      886.28     22.60 o 
  -4   3   8     2211.44     2232.90     51.46 o 
  -3   3   8      159.71      167.11     31.36 o 
  -2   3   8      377.70      375.00     26.44 o 
  -1   3   8      108.67      105.04     14.97 o 
   0   3   8      699.37      694.82     38.42 o 
   1   3   8        0.30       12.29      6.04 o 
   2   3   8     1444.46     1503.87     35.22 o 
   3   3   8     1452.93     1417.68     37.12 o 
   4   3   8        3.36        1.06      6.13 o 
   5   3   8      264.28      269.95     14.09 o 
   6   3   8     2484.67     2541.82     92.40 o 
   7   3   8      599.17      597.93     29.53 o 
   8   3   8      212.69      209.33     18.44 o 
   9   3   8      879.24      846.80     50.43 o 
  10   3   8      118.42      111.23     19.38 o 
  11   3   8       15.52       24.73     58.66 o 
  12   3   8       13.37       20.07     41.55 o 
 -11   4   8        0.50       20.32     18.34 o 
 -10   4   8      360.28      353.50     25.62 o 
  -9   4   8      254.47      331.43     35.24 o 
  -8   4   8      269.04      232.10     20.02 o 
  -7   4   8        3.75       44.19     27.65 o 
  -6   4   8      410.99      371.53     45.58 o 
  -5   4   8       25.42       56.82     17.14 o 
  -4   4   8       20.34       29.22     17.46 o 
  -3   4   8      362.83      380.32     20.46 o 
  -2   4   8     2643.14     2615.65     72.18 o 
  -1   4   8       19.54       -6.04     18.53 o 
   0   4   8      485.22      421.51     19.74 o 
   1   4   8      332.16      389.76     18.68 o 
   2   4   8       34.13       26.97     15.10 o 
   3   4   8       24.32       36.02     13.92 o 
   4   4   8     1266.41     1303.35     47.06 o 
   5   4   8       30.19       69.16     30.40 o 
   6   4   8        5.43       10.74     15.55 o 
   7   4   8      439.14      450.39     90.94 o 
   8   4   8      175.93      132.75     21.55 o 
 -19   0   9        8.95       34.21     29.93 o 
 -17   0   9     2224.70     2397.33    117.67 o 
 -15   0   9       86.21       99.14     12.26 o 
 -13   0   9      594.10      581.16     18.03 o 
 -11   0   9      792.36      705.60     22.66 o 
  -9   0   9      641.55      641.88     16.25 o 
  -7   0   9     6424.74     5985.76     99.14 o 
  -5   0   9     2933.60     3300.71     52.17 o 
  -3   0   9     4247.03     3993.19     53.95 o 
  -1   0   9     6153.01     6380.40     93.79 o 
   1   0   9     7425.48     8656.21    139.12 o 
   3   0   9     6059.33     5907.51     98.50 o 
   5   0   9      218.36      200.99      6.06 o 
   7   0   9    12304.04    13344.31    283.74 o 
   9   0   9     3527.28     3633.91     90.09 o 
  11   0   9      672.99      674.74     27.73 o 
  13   0   9     1870.82     1992.50     83.39 o 
  15   0   9        0.96        0.00      7.13 o 
 -19   1   9       45.97       19.87     18.26 o 
 -18   1   9      834.35      875.07     43.51 o 
 -17   1   9        1.47      -11.81     11.81 o 
 -16   1   9     1162.56     1166.35     71.17 o 
 -15   1   9      111.43       98.66     14.36 o 
 -14   1   9      456.13      440.49     17.93 o 
 -13   1   9       11.39        7.06      5.31 o 
 -12   1   9     5637.04     5566.14    242.36 o 
 -11   1   9     1099.93     1087.39     81.82 o 
 -10   1   9     1387.22     1329.13     32.25 o 
  -9   1   9      245.39      220.10      7.55 o 
  -8   1   9     2413.38     2087.26     57.37 o 
  -7   1   9      215.38      190.24      4.40 o 
  -6   1   9     5719.90     5620.89    119.81 o 
  -5   1   9      236.62      200.92      7.91 o 
  -4   1   9      425.66      394.96      5.58 o 
  -3   1   9     1226.59     1420.14     16.33 o 
  -2   1   9     6496.53     5942.18     65.03 o 
  -1   1   9       94.65      137.67      3.10 o 
   0   1   9     1379.92     1510.93     19.71 o 
   1   1   9        5.05        1.01      2.94 o 
   2   1   9     3842.20     3633.81     52.99 o 
   3   1   9        8.47        9.78      2.49 o 
   4   1   9     5600.54     5686.71    157.26 o 
   5   1   9      629.84      650.23      9.79 o 
   6   1   9      117.11      101.68      4.81 o 
   7   1   9      100.02       91.58      4.42 o 
   8   1   9     1551.76     1464.81     22.10 o 
   9   1   9       44.88       46.75     10.62 o 
  10   1   9      406.61      399.01     12.42 o 
  11   1   9       96.48       75.16      9.47 o 
  12   1   9     1717.24     1750.21     46.67 o 
  13   1   9       33.48       26.30     17.14 o 
  14   1   9      351.48      334.50     20.46 o 
  15   1   9       49.47       21.52     17.13 o 
 -18   2   9       30.62       64.01     37.88 o 
 -17   2   9      498.67      483.00     33.89 o 
 -16   2   9       28.85        2.08     14.75 o 
 -15   2   9      185.41      180.05     16.35 o 
 -14   2   9      253.48      273.86     16.64 o 
 -13   2   9      880.16      892.05     38.88 o 
 -12   2   9       82.44       84.08      8.47 o 
 -11   2   9     1158.73     1132.05     31.29 o 
 -10   2   9      734.64      683.29     49.71 o 
  -9   2   9     1431.75     1436.68     29.64 o 
  -8   2   9       58.59       59.19      6.41 o 
  -7   2   9     1638.17     1531.38     35.32 o 
  -6   2   9      965.88     1037.69     21.42 o 
  -5   2   9       81.08       86.54      7.34 o 
  -4   2   9      680.56      642.24     10.45 o 
  -3   2   9     2923.72     2787.83     44.83 o 
  -2   2   9      359.73      373.38      8.40 o 
  -1   2   9     2774.26     2691.00     42.58 o 
   0   2   9      273.75      251.28      6.06 o 
   1   2   9       30.77       42.38      5.00 o 
   2   2   9       32.77       40.24      5.25 o 
   3   2   9     2688.63     2606.44     51.08 o 
   4   2   9      381.91      352.33     11.29 o 
   5   2   9       14.41       30.63      4.28 o 
   6   2   9      577.29      591.06     14.97 o 
   7   2   9     2245.82     2230.41     47.22 o 
   8   2   9       11.72       22.52      9.76 o 
   9   2   9      421.73      431.80     18.40 o 
  10   2   9      157.82      149.34     13.63 o 
  11   2   9      257.03      258.72     15.25 o 
  12   2   9        0.91       13.88     18.53 o 
  13   2   9     1575.39     1413.08     60.19 o 
  14   2   9       13.20        1.15      6.84 o 
 -15   3   9      669.94      667.04     45.40 o 
 -14   3   9       78.77       52.13     15.87 o 
 -13   3   9      114.06       76.87     15.78 o 
 -12   3   9     1178.67     1210.18     41.79 o 
 -11   3   9      161.22      192.46     21.08 o 
 -10   3   9      742.77      688.32     29.12 o 
  -9   3   9      583.76      574.91     17.27 o 
  -8   3   9      486.05      481.50     18.25 o 
  -7   3   9       10.40       24.99      9.52 o 
  -6   3   9      402.56      410.52     26.69 o 
  -5   3   9      831.54      883.68     21.11 o 
  -4   3   9       48.01       53.82      7.33 o 
  -3   3   9       29.74       34.59      7.02 o 
  -2   3   9     4413.09     4448.67     84.13 o 
  -1   3   9     1237.51     1251.59     28.98 o 
   0   3   9       21.75       33.80      5.69 o 
   1   3   9      167.93      172.54     10.52 o 
   2   3   9      598.99      597.64     19.71 o 
   3   3   9        2.22       20.89     15.39 o 
   4   3   9     2643.63     2720.42     66.87 o 
   5   3   9       83.48      117.44     18.71 o 
   6   3   9      117.54      136.80     16.14 o 
   7   3   9        1.21        8.02     15.94 o 
   8   3   9      652.86      681.12     32.69 o 
   9   3   9      189.77      185.02     20.03 o 
  10   3   9       73.80       84.46     18.54 o 
  11   3   9      232.61      208.64     19.11 o 
 -11   4   9       20.36       42.87     64.22 o 
 -10   4   9      202.36      225.62     25.91 o 
  -9   4   9      119.54      119.62     27.29 o 
  -8   4   9       26.80       45.61     29.97 o 
  -7   4   9      509.60      435.37     28.40 o 
  -6   4   9      350.40      392.79     24.26 o 
  -5   4   9      108.15       68.63     18.92 o 
  -4   4   9      172.52      193.92     51.57 o 
  -3   4   9      586.55      588.93     25.94 o 
  -2   4   9       56.13       76.53     14.65 o 
  -1   4   9       78.32       51.35     23.81 o 
   0   4   9      732.36      816.58     26.53 o 
   1   4   9        7.30       -8.75     10.80 o 
   2   4   9        5.65      -17.14     17.14 o 
   3   4   9       39.60       58.87     16.47 o 
   4   4   9      448.71      468.98     26.65 o 
   5   4   9       29.07       31.66     17.11 o 
   6   4   9       82.82       45.33     23.41 o 
   7   4   9      166.68      149.50     26.54 o 
 -18   0  10     1346.95     1439.14     99.28 o 
 -16   0  10      144.82      148.82     13.68 o 
 -14   0  10     4474.66     4758.95    136.27 o 
 -12   0  10     8791.05     9058.19    254.09 o 
 -10   0  10     1177.93     1195.24     29.51 o 
  -8   0  10     7085.29     7108.02    148.53 o 
  -6   0  10     6479.67     7813.41    136.84 o 
  -4   0  10    11175.73    12375.71    184.17 o 
  -2   0  10     5287.74     5555.92     87.52 o 
   0   0  10     5268.54     6342.06     93.58 o 
   2   0  10     5839.74     5781.00     97.43 o 
   4   0  10       84.08       81.89      4.85 o 
   6   0  10     4219.37     4355.33     84.60 o 
   8   0  10      313.88      345.24     13.90 o 
  10   0  10      655.87      687.28     22.38 o 
  12   0  10     2239.99     2366.04     72.70 o 
  14   0  10       34.32       24.16     20.74 o 
 -19   1  10      473.59      487.78     32.92 o 
 -18   1  10       27.02       -6.18     14.56 o 
 -17   1  10     1835.29     1851.26     63.27 o 
 -16   1  10       14.63        0.94     11.37 o 
 -15   1  10       86.35       87.32     17.35 o 
 -14   1  10        3.66        6.19      6.31 o 
 -13   1  10     1749.33     1707.24     43.16 o 
 -12   1  10      733.94      732.60     27.58 o 
 -11   1  10      641.57      636.37     24.34 o 
 -10   1  10      344.60      315.91      7.97 o 
  -9   1  10     2034.88     1884.95     81.39 o 
  -8   1  10        0.05        1.43      3.02 o 
  -7   1  10     1341.72     1153.05     18.72 o 
  -6   1  10       92.25      112.00      4.78 o 
  -5   1  10     1736.20     1834.61     24.05 o 
  -4   1  10      181.83      255.30      4.81 o 
  -3   1  10     7291.62     7054.11    145.90 o 
  -2   1  10      339.78      321.89      4.74 o 
  -1   1  10     1332.76     1441.20     15.77 o 
   0   1  10      524.05      474.34     16.93 o 
   1   1  10     2670.40     2572.86     37.85 o 
   2   1  10      191.65      227.89      5.21 o 
   3   1  10     2767.26     2697.72     41.85 o 
   4   1  10       25.40       20.96      4.31 o 
   5   1  10      550.96      550.91      9.64 o 
   6   1  10      112.68      101.28      4.81 o 
   7   1  10     3188.82     3191.60     46.26 o 
   8   1  10      109.98       99.09      6.34 o 
   9   1  10      274.72      268.42     12.72 o 
  10   1  10      360.25      384.83     13.84 o 
  11   1  10      993.17     1018.09     29.34 o 
  12   1  10       78.39       59.50     12.04 o 
  13   1  10      685.02      658.63     27.89 o 
  14   1  10       40.10       28.97     13.51 o 
 -17   2  10       51.12       42.00     17.07 o 
 -16   2  10      138.86      127.89     17.12 o 
 -15   2  10      162.08      179.61     16.32 o 
 -14   2  10      305.14      300.83     31.32 o 
 -13   2  10       97.96       89.87     10.72 o 
 -12   2  10     1699.56     1704.61     54.20 o 
 -11   2  10      815.65      759.92     21.35 o 
 -10   2  10      279.60      303.50     21.60 o 
  -9   2  10      119.62      120.32      7.32 o 
  -8   2  10     5830.01     5907.46    167.24 o 
  -7   2  10      308.50      312.84     12.65 o 
  -6   2  10      393.47      397.76     10.96 o 
  -5   2  10      420.52      372.91     15.61 o 
  -4   2  10      822.29      756.95     12.45 o 
  -3   2  10       29.43       33.29      3.07 o 
  -2   2  10      654.42      565.32     13.10 o 
  -1   2  10     1859.44     1946.74     32.68 o 
   0   2  10     1088.53     1100.91     29.36 o 
   1   2  10      542.98      515.07     12.48 o 
   2   2  10     2831.95     2799.16     52.19 o 
   3   2  10       15.51       14.69      4.81 o 
   4   2  10      254.80      255.32      9.16 o 
   5   2  10      767.07      736.59     24.18 o 
   6   2  10     2386.26     2498.11     57.35 o 
   7   2  10       51.24       58.67      9.55 o 
   8   2  10     1135.01     1177.93     32.10 o 
   9   2  10      465.06      438.97     20.74 o 
  10   2  10      150.76      152.44     13.73 o 
  11   2  10        8.31       23.91     13.23 o 
  12   2  10      873.98      858.08     37.55 o 
  13   2  10       73.51       30.61     17.60 o 
 -15   3  10      111.87      126.94     20.01 o 
 -14   3  10       47.00       44.73     39.84 o 
 -13   3  10      309.19      310.42     21.00 o 
 -12   3  10       13.42       55.87     17.04 o 
 -11   3  10      340.02      305.14     55.49 o 
 -10   3  10       15.90       22.56     10.72 o 
  -9   3  10     1293.98     1266.36     89.13 o 
  -8   3  10       30.38       28.98      8.73 o 
  -7   3  10      352.66      375.53     21.85 o 
  -6   3  10       26.50       37.97     12.47 o 
  -5   3  10       77.53       95.67      9.02 o 
  -4   3  10      859.80      811.66     22.41 o 
  -3   3  10     5816.46     5972.50    120.51 o 
  -2   3  10      185.39      171.57     11.40 o 
  -1   3  10        3.24       34.28     23.48 o 
   0   3  10      146.82      162.21     12.62 o 
   1   3  10      636.62      684.59     21.71 o 
   2   3  10       29.87       41.60      9.31 o 
   3   3  10      952.69      890.17     31.22 o 
   4   3  10      221.76      235.02     12.78 o 
   5   3  10      149.04      109.76     14.48 o 
   6   3  10      189.81      156.42     34.39 o 
   7   3  10      808.28      763.97     40.74 o 
   8   3  10       98.54       65.86     21.70 o 
   9   3  10       44.89       31.95     17.21 o 
  10   3  10      380.96      327.08     24.23 o 
  11   3  10       15.76       20.74     20.92 o 
 -11   4  10      405.54      407.83     46.86 o 
 -10   4  10       55.64       34.25     25.81 o 
  -9   4  10      144.67      135.72     29.47 o 
  -8   4  10       78.19       79.63     22.48 o 
  -7   4  10      165.37      175.95     24.22 o 
  -6   4  10      203.56      175.61     17.30 o 
  -5   4  10      697.08      757.73     33.08 o 
  -4   4  10      268.07      171.92     18.18 o 
  -3   4  10        0.90       31.08     14.89 o 
  -2   4  10      311.08      278.72     18.79 o 
  -1   4  10      453.22      485.18     44.05 o 
   0   4  10        5.32       10.59     12.48 o 
   1   4  10      240.03      276.24     18.67 o 
   2   4  10      101.61      136.12     17.51 o 
   3   4  10      287.27      316.89     22.71 o 
   4   4  10       11.57       39.56     17.29 o 
   5   4  10      379.30      425.17     44.79 o 
   6   4  10       83.33       98.49     20.62 o 
 -19   0  11     1244.85     1291.25     82.53 o 
 -17   0  11      476.34      466.48     32.29 o 
 -15   0  11      877.58      851.42     34.28 o 
 -13   0  11     5233.15     5559.84    163.21 o 
 -11   0  11      391.08      466.48     14.97 o 
  -9   0  11     4219.58     4167.10     89.59 o 
  -7   0  11      735.36      702.75     16.96 o 
  -5   0  11     2312.29     2175.24     34.85 o 
  -3   0  11     5809.60     5772.87     89.23 o 
  -1   0  11       69.11      164.92      4.78 o 
   1   0  11     1862.72     1512.98     24.95 o 
   3   0  11     2682.73     2842.35     51.25 o 
   5   0  11     1936.58     1954.51     37.77 o 
   7   0  11     2902.53     2931.30     75.19 o 
   9   0  11      724.47      759.05     25.02 o 
  11   0  11     1863.01     1992.50     59.58 o 
  13   0  11       61.19       62.01     17.68 o 
 -19   1  11       20.83       39.05     20.95 o 
 -18   1  11      811.76      811.26     30.52 o 
 -17   1  11      104.49       91.60     13.93 o 
 -16   1  11        3.43       24.95     14.36 o 
 -15   1  11       60.15       67.40     12.57 o 
 -14   1  11      121.10      113.26      9.55 o 
 -13   1  11        0.58       -0.85      5.31 o 
 -12   1  11      196.88      182.54      6.96 o 
 -11   1  11      134.96      117.55      5.41 o 
 -10   1  11     2683.70     2518.66     98.89 o 
  -9   1  11       43.39       53.36      4.63 o 
  -8   1  11     1490.29     1316.80     48.43 o 
  -7   1  11     1410.69     1482.15     52.49 o 
  -6   1  11       26.16       55.03      3.81 o 
  -5   1  11     1314.37     1338.47     28.37 o 
  -4   1  11     4483.45     4239.15     87.02 o 
  -3   1  11      229.10      251.91      4.81 o 
  -2   1  11      996.79      934.77     12.54 o 
  -1   1  11       30.69       48.42      2.31 o 
   0   1  11     3127.80     3290.16     49.26 o 
   1   1  11      628.11      729.03     12.11 o 
   2   1  11     3000.26     2822.40     69.38 o 
   3   1  11      775.05      775.01     13.10 o 
   4   1  11        5.17       34.72      5.02 o 
   5   1  11        0.81        0.53      3.56 o 
   6   1  11     5753.49     5791.96    222.55 o 
   7   1  11       39.35       45.28     10.83 o 
   8   1  11      107.01       95.42      6.75 o 
   9   1  11       11.82        2.11      6.84 o 
  10   1  11      721.48      722.55     22.70 o 
  11   1  11        2.76       -0.67      6.49 o 
  12   1  11     1189.16     1239.20     43.16 o 
  13   1  11        1.26       15.66     13.10 o 
  14   1  11      123.13      138.93     20.74 o 
 -17   2  11        9.62       11.35     18.07 o 
 -16   2  11      977.31      945.79     39.01 o 
 -15   2  11     1765.42     1868.20     53.18 o 
 -14   2  11       40.38       46.99     20.28 o 
 -13   2  11     1995.16     1943.31     58.98 o 
 -12   2  11       83.56      107.37     12.65 o 
 -11   2  11      633.20      575.51     16.60 o 
 -10   2  11      563.75      544.26     14.94 o 
  -9   2  11     1498.58     1394.38     74.37 o 
  -8   2  11      190.43      194.25      9.83 o 
  -7   2  11     1037.49      983.60     21.77 o 
  -6   2  11      626.22      619.15     15.25 o 
  -5   2  11      707.42      691.51     13.78 o 
  -4   2  11       44.06       50.26      8.13 o 
  -3   2  11     4143.75     4059.92     62.39 o 
  -2   2  11      108.67      105.71      4.84 o 
  -1   2  11       36.64       57.90     17.82 o 
   0   2  11      474.44      476.21     12.89 o 
   1   2  11     2098.62     2029.12     42.66 o 
   2   2  11      740.63      706.77     22.59 o 
   3   2  11     1137.01     1042.67     28.30 o 
   4   2  11       73.58       94.27      7.55 o 
   5   2  11      869.13      912.12     28.05 o 
   6   2  11       84.36       85.75      9.77 o 
   7   2  11      817.47      818.42     25.65 o 
   8   2  11      412.11      391.50     17.88 o 
   9   2  11      166.96      205.37     15.00 o 
  10   2  11       95.14       98.85     14.92 o 
  11   2  11      904.25      929.41     36.13 o 
  12   2  11      206.48      190.44     40.77 o 
 -15   3  11       80.24       88.38     17.93 o 
 -14   3  11      374.96      399.66     24.59 o 
 -13   3  11       93.95       84.10     14.98 o 
 -12   3  11       78.21      108.75     40.27 o 
 -11   3  11      812.48      799.76     30.39 o 
 -10   3  11      411.12      418.47     17.31 o 
  -9   3  11      109.71       81.43      9.81 o 
  -8   3  11      931.85     1022.38     31.25 o 
  -7   3  11      564.60      574.33     47.00 o 
  -6   3  11       11.17       29.40     14.29 o 
  -5   3  11       64.99       90.08      9.46 o 
  -4   3  11      589.55      595.76     43.30 o 
  -3   3  11      720.82      735.21     20.27 o 
  -2   3  11        5.03       18.55     10.37 o 
  -1   3  11     1479.37     1470.69     32.20 o 
   0   3  11      234.11      228.87     10.30 o 
   1   3  11        0.25       -3.29      8.25 o 
   2   3  11      468.48      464.40     42.51 o 
   3   3  11      667.45      667.35     36.71 o 
   4   3  11      318.20      299.36     13.81 o 
   5   3  11      237.94      240.40     25.12 o 
   6   3  11       26.95       35.31     25.27 o 
   7   3  11       86.24       75.60     35.81 o 
   8   3  11       90.06      110.81     46.75 o 
   9   3  11       96.45      111.04     20.18 o 
  10   3  11      364.88      354.81     25.08 o 
 -10   4  11      180.79      201.06     32.71 o 
  -9   4  11      602.98      536.86     60.08 o 
  -8   4  11      102.67      126.35     23.58 o 
  -7   4  11        8.64       28.74     17.79 o 
  -6   4  11      564.77      564.61     28.98 o 
  -5   4  11       54.67       58.48     19.71 o 
  -4   4  11       74.39       68.71     16.39 o 
  -3   4  11     1166.75     1074.05     50.78 o 
  -2   4  11      880.94      923.20     62.22 o 
  -1   4  11       63.75       63.54     14.09 o 
   0   4  11      108.30      127.69     32.39 o 
   1   4  11      611.12      613.32     30.81 o 
   2   4  11       11.28       25.77     16.46 o 
   3   4  11      310.18      249.49     22.77 o 
   4   4  11      391.57      395.17     27.13 o 
   5   4  11      244.87      176.52     22.01 o 
 -18   0  12      910.79      903.67     62.58 o 
 -16   0  12      105.80       65.43     16.39 o 
 -14   0  12     1406.98     1569.64     61.37 o 
 -12   0  12     1447.78     1612.19     45.04 o 
 -10   0  12     4128.79     4105.31    116.32 o 
  -8   0  12      964.19      902.03     20.81 o 
  -6   0  12     1698.49     1622.95     30.15 o 
  -4   0  12     4254.59     3895.91     66.64 o 
  -2   0  12       95.04      107.84      4.99 o 
   0   0  12    12634.22    13295.06    233.92 o 
   2   0  12     2055.71     2108.53     39.20 o 
   4   0  12     1560.51     1674.98     30.58 o 
   6   0  12     5303.12     5651.85    112.40 o 
   8   0  12        0.69       18.46      7.77 o 
  10   0  12     3306.28     3598.56     92.87 o 
  12   0  12      700.45      729.90     40.41 o 
  14   0  12      734.29      678.94     59.80 o 
 -18   1  12        1.32        6.32     16.48 o 
 -17   1  12       94.46      101.35     14.52 o 
 -16   1  12      216.57      207.37     14.90 o 
 -15   1  12     2242.65     2319.83     56.02 o 
 -14   1  12     1614.38     1608.79     45.01 o 
 -13   1  12     2636.13     2620.10     62.60 o 
 -12   1  12      322.19      317.98     11.40 o 
 -11   1  12     1542.44     1551.00     31.11 o 
 -10   1  12      131.05      119.59      5.97 o 
  -9   1  12     5690.03     5612.44    100.75 o 
  -8   1  12        7.59        6.78      4.99 o 
  -7   1  12      189.28      257.33      7.31 o 
  -6   1  12        2.73       -1.90      5.02 o 
  -5   1  12     5335.95     5255.49     68.68 o 
  -4   1  12     1466.26     1562.18     20.26 o 
  -3   1  12     1900.27     1891.94     23.76 o 
  -2   1  12       91.89       90.30      3.38 o 
  -1   1  12     4028.28     4106.46     51.74 o 
   0   1  12      939.35     1011.26     15.06 o 
   1   1  12     2006.01     1849.65     29.25 o 
   2   1  12       32.47       51.40      3.45 o 
   3   1  12      102.36      102.82      7.34 o 
   4   1  12       37.92       37.57      2.85 o 
   5   1  12     3299.75     3293.55     63.01 o 
   6   1  12       24.32       32.09      5.01 o 
   7   1  12      118.10      114.90      6.47 o 
   8   1  12        1.60        3.81      5.67 o 
   9   1  12     1360.45     1335.67     34.15 o 
  10   1  12       12.14       25.34     10.55 o 
  11   1  12     1186.16     1181.27     37.55 o 
  12   1  12       44.86       31.99     14.25 o 
  13   1  12      148.29      139.15     16.97 o 
 -17   2  12       14.52       -2.00     14.82 o 
 -16   2  12       14.43       32.18     13.80 o 
 -15   2  12        0.54       -7.26     13.18 o 
 -14   2  12      569.01      591.72     23.40 o 
 -13   2  12       19.87       13.31      8.00 o 
 -12   2  12       36.40       60.10      8.93 o 
 -11   2  12      142.10      122.90     14.97 o 
 -10   2  12     1743.16     1663.06     42.34 o 
  -9   2  12        8.82       24.42      6.86 o 
  -8   2  12      497.38      501.86     14.09 o 
  -7   2  12        8.71       14.74      5.65 o 
  -6   2  12     1044.58      996.53     26.76 o 
  -5   2  12      287.60      272.75      8.48 o 
  -4   2  12     6593.29     6542.61    100.61 o 
  -3   2  12      168.78      165.49      7.23 o 
  -2   2  12        2.73       13.60      9.30 o 
  -1   2  12      324.53      300.34     10.09 o 
   0   2  12     2555.70     2551.92     72.41 o 
   1   2  12       24.44       33.16      8.55 o 
   2   2  12     1557.10     1521.54     35.01 o 
   3   2  12      783.80      800.07     24.73 o 
   4   2  12     1587.18     1521.52     36.60 o 
   5   2  12      111.78      118.51      8.23 o 
   6   2  12     2716.41     2830.47     61.88 o 
   7   2  12      271.30      285.17     45.69 o 
   8   2  12       15.45       19.48     21.74 o 
   9   2  12      102.43       97.92     16.04 o 
  10   2  12      171.87      187.58     17.23 o 
  11   2  12        1.03        9.34     16.34 o 
  12   2  12        4.71      -34.99     34.99 o 
 -15   3  12      456.50      409.11     26.47 o 
 -14   3  12       97.72       88.98     17.11 o 
 -13   3  12      237.21      233.83     36.63 o 
 -12   3  12      384.00      476.12     29.97 o 
 -11   3  12      185.66      215.02     17.64 o 
 -10   3  12        1.51       12.35     11.36 o 
  -9   3  12      773.69      785.20     30.47 o 
  -8   3  12      699.06      721.20     21.22 o 
  -7   3  12       14.36       10.71      9.21 o 
  -6   3  12      182.19      168.53     11.49 o 
  -5   3  12      303.15      341.07     23.13 o 
  -4   3  12      304.42      321.04     31.47 o 
  -3   3  12      482.52      464.02     17.84 o 
  -2   3  12      119.44      137.96      9.48 o 
  -1   3  12       24.72       25.67      7.18 o 
   0   3  12        4.56        5.63      8.94 o 
   1   3  12      738.92      715.04     21.62 o 
   2   3  12      264.39      263.68     12.64 o 
   3   3  12        0.02        7.35     10.28 o 
   4   3  12       15.91       15.21     12.60 o 
   5   3  12      885.56      869.81     30.50 o 
   6   3  12       66.46       67.36     13.84 o 
   7   3  12      180.18      199.80     16.86 o 
   8   3  12       63.95       84.64     22.77 o 
   9   3  12      344.61      303.69     24.88 o 
 -10   4  12      303.08      261.52     58.84 o 
  -9   4  12       10.06       -9.40     23.89 o 
  -8   4  12       35.61       25.23     20.84 o 
  -7   4  12      247.19      272.06     48.00 o 
  -6   4  12      154.98      114.24     35.21 o 
  -5   4  12       16.34       16.18     15.63 o 
  -4   4  12      597.02      611.02     29.39 o 
  -3   4  12        6.01       -6.44     42.83 o 
  -2   4  12      143.66      139.86     18.20 o 
  -1   4  12        3.81       18.97     14.74 o 
   0   4  12       98.31      112.01     18.89 o 
   1   4  12       69.67       86.77     18.17 o 
   2   4  12      325.71      261.82     24.67 o 
   3   4  12       61.94       94.88     19.78 o 
   4   4  12      144.21       95.27     20.97 o 
 -19   0  13      964.94     1033.17     73.77 o 
 -17   0  13      508.91      485.08     31.79 o 
 -15   0  13      397.49      428.06     25.44 o 
 -13   0  13      175.42      171.13     18.89 o 
 -11   0  13     2782.66     2865.16     77.19 o 
  -9   0  13      952.70      890.84     22.31 o 
  -7   0  13     1701.41     1661.86     36.99 o 
  -5   0  13     4857.47     4963.64     94.01 o 
  -3   0  13      455.87      452.72     10.19 o 
  -1   0  13     2794.05     2882.34     65.93 o 
   1   0  13     1733.81     1601.50     34.21 o 
   3   0  13      589.79      551.94     13.83 o 
   5   0  13     2749.48     2905.36     60.44 o 
   7   0  13      259.74      284.66     12.62 o 
   9   0  13      458.57      502.90     17.96 o 
  11   0  13      368.50      360.28     20.24 o 
  13   0  13      312.53      360.28     34.42 o 
 -18   1  13        6.57        9.28     18.11 o 
 -17   1  13      273.62      259.91     17.94 o 
 -16   1  13     2233.55     2335.29     72.06 o 
 -15   1  13       76.98       64.62     12.12 o 
 -14   1  13     1258.21     1307.71     35.69 o 
 -13   1  13       13.41        3.66      9.59 o 
 -12   1  13      458.96      531.99     38.45 o 
 -11   1  13        0.51       -0.06      5.80 o 
 -10   1  13     3221.83     3094.61     58.34 o 
  -9   1  13      234.07      262.68      7.61 o 
  -8   1  13        2.24       22.29      7.13 o 
  -7   1  13        6.88        5.48      5.31 o 
  -6   1  13     3373.53     3451.24     45.79 o 
  -5   1  13      174.62      194.11     12.54 o 
  -4   1  13     2248.40     2103.76     28.24 o 
  -3   1  13       13.36       11.41      3.02 o 
  -2   1  13      470.28      434.18      8.34 o 
  -1   1  13        9.89        3.67      7.84 o 
   0   1  13     1823.08     1699.67     23.19 o 
   1   1  13      477.18      547.98     12.47 o 
   2   1  13        7.23       21.08      9.98 o 
   3   1  13       32.95       33.37      4.58 o 
   4   1  13     2903.83     2844.59     44.17 o 
   5   1  13        0.63        8.94      4.52 o 
   6   1  13     1068.37     1076.93     23.46 o 
   7   1  13     1609.33     1620.93     37.02 o 
   8   1  13       27.56       49.54     11.40 o 
   9   1  13       75.49       60.90     21.77 o 
  10   1  13     1297.24     1349.51     44.11 o 
  11   1  13      184.52      162.66     39.73 o 
  12   1  13        6.45      -13.50     13.50 o 
 -17   2  13        2.59       -3.84     16.74 o 
 -16   2  13      163.20      137.95     18.96 o 
 -15   2  13      518.19      575.59     25.82 o 
 -14   2  13       24.53       43.83     12.37 o 
 -13   2  13      232.01      265.04     28.90 o 
 -12   2  13      818.59      832.24     24.77 o 
 -11   2  13     1698.97     1690.82     38.73 o 
 -10   2  13      232.98      197.64     21.20 o 
  -9   2  13      269.98      282.44     23.63 o 
  -8   2  13      551.11      503.80     16.11 o 
  -7   2  13      112.54      145.20      8.66 o 
  -6   2  13      577.51      563.37     15.15 o 
  -5   2  13     1135.86     1109.38     24.05 o 
  -4   2  13     2230.62     2224.50     39.33 o 
  -3   2  13      518.58      540.21     13.30 o 
  -2   2  13      199.16      179.03      8.37 o 
  -1   2  13     2697.99     2704.03     96.54 o 
   0   2  13      123.00      115.49      7.73 o 
   1   2  13      681.96      649.12     18.35 o 
   2   2  13      615.66      550.66     16.93 o 
   3   2  13       33.93       34.08      6.50 o 
   4   2  13       67.51       61.46      7.61 o 
   5   2  13      649.57      712.17     35.17 o 
   6   2  13      412.29      414.49     15.41 o 
   7   2  13       36.13       53.39     12.30 o 
   8   2  13        5.33       22.21     14.10 o 
   9   2  13     1263.53     1351.92     47.53 o 
  10   2  13       13.26       27.89     14.17 o 
  11   2  13      767.06      688.40     31.63 o 
 -14   3  13      612.13      541.89     29.49 o 
 -13   3  13      208.14      191.45     21.38 o 
 -12   3  13       84.08      101.85     19.39 o 
 -11   3  13      234.29      203.72     18.04 o 
 -10   3  13     1108.84     1075.09     35.24 o 
  -9   3  13      152.67      181.01     25.84 o 
  -8   3  13        2.83       14.09     15.36 o 
  -7   3  13      467.25      464.78     19.78 o 
  -6   3  13      491.83      492.52     21.29 o 
  -5   3  13       24.49       33.06     15.93 o 
  -4   3  13     1131.27     1085.07     33.19 o 
  -3   3  13      620.96      632.25     24.18 o 
  -2   3  13      751.44      726.94     45.90 o 
  -1   3  13      250.47      241.54     21.88 o 
   0   3  13      672.10      667.53     22.69 o 
   1   3  13      463.25      465.83     21.67 o 
   2   3  13      233.04      224.87     12.43 o 
   3   3  13      255.24      283.19     13.78 o 
   4   3  13     1436.28     1374.08     85.81 o 
   5   3  13      287.85      301.41     18.22 o 
   6   3  13      535.50      455.82     38.63 o 
   7   3  13      382.49      390.62     24.87 o 
   8   3  13      189.34      164.09     18.04 o 
  -9   4  13      132.17      110.94     33.87 o 
  -8   4  13      242.65      275.28     28.59 o 
  -7   4  13        1.17        8.75     21.58 o 
  -6   4  13       14.39       21.12     18.36 o 
  -5   4  13      310.74      274.04     20.89 o 
  -4   4  13       16.34       36.03     19.14 o 
  -3   4  13       24.73       50.77     17.75 o 
  -2   4  13      855.15      785.03     43.69 o 
  -1   4  13       47.57       51.29     19.20 o 
   0   4  13        1.26       22.95     23.56 o 
   1   4  13       95.21       74.72     21.32 o 
   2   4  13      305.28      345.24     29.08 o 
   3   4  13       92.48       96.69     24.08 o 
 -18   0  14      200.24      185.38     35.64 o 
 -16   0  14     2176.49     2389.49    104.41 o 
 -14   0  14      253.87      287.37     21.74 o 
 -12   0  14     1421.24     1544.34     48.25 o 
 -10   0  14     2250.11     2215.30     50.25 o 
  -8   0  14       16.18       14.18      5.63 o 
  -6   0  14     3919.20     3899.26     80.04 o 
  -4   0  14      176.11      186.09      7.27 o 
  -2   0  14     2612.21     2589.19     57.09 o 
   0   0  14     1807.24     1745.61     33.50 o 
   2   0  14       72.02       72.56      5.92 o 
   4   0  14     4182.18     4404.79     85.03 o 
   6   0  14      627.64      607.17     19.74 o 
   8   0  14     1860.44     1882.03     50.96 o 
  10   0  14      705.41      717.00     32.86 o 
  12   0  14      423.01      429.20     37.63 o 
 -18   1  14       20.95        6.60     18.28 o 
 -17   1  14       91.57       91.42     17.02 o 
 -16   1  14      179.13      184.04     17.38 o 
 -15   1  14      898.31      959.88     29.93 o 
 -14   1  14        2.27       -5.32     16.11 o 
 -13   1  14       32.78       39.15      7.68 o 
 -12   1  14      777.18      730.11     18.35 o 
 -11   1  14     2942.04     2834.72     66.60 o 
 -10   1  14       91.03       77.83     11.65 o 
  -9   1  14      265.04      254.01      8.34 o 
  -8   1  14        1.97        2.98      2.71 o 
  -7   1  14     1647.48     1431.92     23.34 o 
  -6   1  14      215.69      227.26      5.60 o 
  -5   1  14     3137.41     3000.68     67.42 o 
  -4   1  14      465.23      467.55     15.64 o 
  -3   1  14     2286.64     2224.76     65.50 o 
  -2   1  14      301.22      295.67      6.41 o 
  -1   1  14     8037.21     8197.53    135.56 o 
   0   1  14     1017.31     1102.39     20.31 o 
   1   1  14     1251.19     1240.95     22.60 o 
   2   1  14       12.93        2.62      3.99 o 
   3   1  14     4003.26     3901.44     88.38 o 
   4   1  14        8.66       -4.37      8.20 o 
   5   1  14     3457.74     3490.62     65.08 o 
   6   1  14       23.82       27.84      7.51 o 
   7   1  14      228.85      258.70     13.76 o 
   8   1  14      128.11      123.65      9.45 o 
   9   1  14     1562.73     1614.62     48.52 o 
  10   1  14       65.33       58.09     12.09 o 
  11   1  14       40.52       24.24     13.40 o 
  12   1  14      227.26      215.20     18.26 o 
 -17   2  14        5.90        1.64     17.14 o 
 -16   2  14      716.95      770.78     77.87 o 
 -15   2  14      950.14      886.39     34.21 o 
 -14   2  14      448.91      439.72     19.27 o 
 -13   2  14      154.56      157.62     17.14 o 
 -12   2  14      937.38     1023.88     27.17 o 
 -11   2  14      182.65      171.68     14.25 o 
 -10   2  14     1364.07     1378.24     29.90 o 
  -9   2  14      493.19      528.67     15.02 o 
  -8   2  14      183.86      193.01     12.65 o 
  -7   2  14       33.70       33.87      6.79 o 
  -6   2  14     2645.26     2703.89     52.70 o 
  -5   2  14      593.93      636.63     22.88 o 
  -4   2  14     1744.73     1718.57     32.73 o 
  -3   2  14       98.97      101.10      6.23 o 
  -2   2  14      380.37      378.82     10.95 o 
  -1   2  14        1.55        6.15     12.12 o 
   0   2  14      134.69      135.45     10.44 o 
   1   2  14        8.58       14.51      6.44 o 
   2   2  14      643.94      654.12     43.90 o 
   3   2  14      207.11      195.41     22.63 o 
   4   2  14      755.18      767.22     18.27 o 
   5   2  14       84.94       73.41     11.40 o 
   6   2  14       16.76       17.60     28.58 o 
   7   2  14       12.98       27.83     13.22 o 
   8   2  14      651.00      660.08     34.42 o 
   9   2  14        2.07       23.46     17.14 o 
  10   2  14      668.12      646.30     33.01 o 
 -14   3  14       80.64       91.22     19.57 o 
 -13   3  14        3.84        4.86     17.82 o 
 -12   3  14        8.21       25.19     14.01 o 
 -11   3  14      812.91      861.54     46.93 o 
 -10   3  14      335.81      356.22     25.23 o 
  -9   3  14       14.87       36.95     18.25 o 
  -8   3  14      186.21      223.45     23.59 o 
  -7   3  14      345.38      350.23     20.95 o 
  -6   3  14       34.36       26.62     21.42 o 
  -5   3  14     1080.77     1048.49     54.77 o 
  -4   3  14      417.47      404.19     22.34 o 
  -3   3  14      214.13      182.49     13.94 o 
  -2   3  14        1.45        5.71     13.86 o 
  -1   3  14     1031.62     1016.48     31.43 o 
   0   3  14      356.71      337.16     25.34 o 
   1   3  14       81.63       91.76     11.48 o 
   2   3  14      565.50      596.15     24.98 o 
   3   3  14      443.89      431.23     18.63 o 
   4   3  14       15.58       23.97     35.64 o 
   5   3  14      404.92      410.78     33.28 o 
   6   3  14      826.42      797.43     35.28 o 
   7   3  14       25.42       42.34     16.56 o 
   8   3  14       52.11       50.21     34.42 o 
  -8   4  14        3.08      -16.51     29.90 o 
  -7   4  14        2.95        6.13     39.52 o 
  -6   4  14      106.71       98.30     25.94 o 
  -5   4  14      204.31      206.95     43.87 o 
  -4   4  14       29.35       13.36     15.37 o 
  -3   4  14      361.79      312.64     30.50 o 
  -2   4  14      226.79      228.51     21.19 o 
  -1   4  14       53.53       50.18     15.88 o 
   0   4  14       53.48       33.16     18.48 o 
   1   4  14      133.42      139.89     29.33 o 
   2   4  14        3.86       12.63     22.84 o 
 -17   0  15     1166.79     1272.15     62.86 o 
 -15   0  15      878.28      936.02     40.84 o 
 -13   0  15     1399.60     1465.65     57.23 o 
 -11   0  15     3150.01     3294.58     91.94 o 
  -9   0  15      549.21      578.59     16.68 o 
  -7   0  15     4171.82     4316.63     84.17 o 
  -5   0  15     2153.61     2314.37     53.95 o 
  -3   0  15     4065.02     4225.90     90.23 o 
  -1   0  15       47.26       62.01      6.34 o 
   1   0  15     1833.78     1959.29     40.20 o 
   3   0  15     3558.27     3588.93     76.76 o 
   5   0  15      388.85      357.29     13.11 o 
   7   0  15     1013.83     1045.21     32.79 o 
   9   0  15      673.51      725.63     31.65 o 
  11   0  15      214.69      169.06     31.22 o 
 -18   1  15      520.05      564.11     30.33 o 
 -17   1  15       28.75        7.80     16.06 o 
 -16   1  15     1103.24     1218.33     41.13 o 
 -15   1  15        3.39        7.13     14.18 o 
 -14   1  15       25.21       23.42     10.56 o 
 -13   1  15        0.37       -0.26      7.91 o 
 -12   1  15     2279.13     2394.99     52.61 o 
 -11   1  15      219.66      193.91     10.88 o 
 -10   1  15       34.88       59.09      7.57 o 
  -9   1  15      241.89      229.13     10.10 o 
  -8   1  15     2078.88     1996.70     44.19 o 
  -7   1  15        0.98        2.13      3.83 o 
  -6   1  15     2169.46     2113.14     32.07 o 
  -5   1  15      864.07      836.75     13.36 o 
  -4   1  15      594.81      602.33     10.06 o 
  -3   1  15      193.55      202.10      5.37 o 
  -2   1  15     2833.03     2827.71     38.81 o 
  -1   1  15       71.27       80.50      6.38 o 
   0   1  15      299.35      287.58      5.85 o 
   1   1  15      675.42      683.82     14.82 o 
   2   1  15      441.62      438.61     11.15 o 
   3   1  15      138.50      111.72      7.59 o 
   4   1  15      576.05      613.62     15.80 o 
   5   1  15      154.91      144.15      9.68 o 
   6   1  15      868.50      899.47     32.71 o 
   7   1  15       10.44       10.31      8.59 o 
   8   1  15      897.24      981.98     29.73 o 
   9   1  15      341.05      316.91     34.57 o 
  10   1  15      206.11      182.72     34.28 o 
  11   1  15        5.42        3.21     19.28 o 
 -16   2  15       91.69       58.14     18.53 o 
 -15   2  15        5.77       -0.34     13.31 o 
 -14   2  15       55.17       50.18     13.83 o 
 -13   2  15     1185.94     1240.00     33.24 o 
 -12   2  15       14.58       10.30      9.81 o 
 -11   2  15     1696.03     1644.46     43.13 o 
 -10   2  15       88.05       89.30     13.68 o 
  -9   2  15      239.20      265.38     17.43 o 
  -8   2  15        9.19       12.01      7.48 o 
  -7   2  15     1155.49     1191.29     47.61 o 
  -6   2  15        6.87       12.93      6.49 o 
  -5   2  15       72.10       74.48      6.86 o 
  -4   2  15       55.84       49.83      7.73 o 
  -3   2  15     1539.23     1489.71     55.20 o 
  -2   2  15      209.95      185.95      8.99 o 
  -1   2  15     2002.47     2024.54    141.73 o 
   0   2  15     1106.61     1079.60     25.21 o 
   1   2  15      104.53       98.31     18.74 o 
   2   2  15       36.95       28.90      8.27 o 
   3   2  15     3315.71     3227.38    134.95 o 
   4   2  15      110.78      121.04      9.70 o 
   5   2  15      113.41      113.93     14.22 o 
   6   2  15     1352.64     1364.27     46.16 o 
   7   2  15      153.46      172.09     16.45 o 
   8   2  15       14.30       17.63     12.47 o 
   9   2  15      106.65      115.59     18.22 o 
  10   2  15      507.23      441.64     42.16 o 
 -13   3  15      286.83      185.60     27.65 o 
 -12   3  15      352.92      327.75     44.08 o 
 -11   3  15       19.63       38.36     31.43 o 
 -10   3  15       78.94       75.37     17.28 o 
  -9   3  15      279.48      268.70     19.24 o 
  -8   3  15      116.64      100.31     13.47 o 
  -7   3  15      115.98       98.49     12.12 o 
  -6   3  15      552.33      531.53     44.01 o 
  -5   3  15      700.75      755.83     50.92 o 
  -4   3  15      124.24      116.78     20.38 o 
  -3   3  15      201.96      235.40     16.52 o 
  -2   3  15     1368.83     1356.46     44.42 o 
  -1   3  15       36.51       48.74     28.40 o 
   0   3  15      184.63      178.14     14.18 o 
   1   3  15      140.82      118.81     15.07 o 
   2   3  15      312.10      297.14     23.27 o 
   3   3  15       86.95       73.73     12.98 o 
   4   3  15      131.68      144.28     16.23 o 
   5   3  15       31.75       22.57     33.46 o 
   6   3  15      197.88      203.47     24.23 o 
   7   3  15       54.95       45.59     21.70 o 
  -6   4  15       50.08       24.55     28.51 o 
  -5   4  15      237.72      210.56     23.41 o 
  -4   4  15      163.50      161.55     22.56 o 
  -3   4  15       93.49       77.04     20.59 o 
  -2   4  15      301.69      284.53     29.91 o 
  -1   4  15       16.75       25.33     43.65 o 
 -18   0  16      216.68      261.71     35.42 o 
 -16   0  16      198.46      257.44     25.73 o 
 -14   0  16     1029.35     1064.31     48.75 o 
 -12   0  16     2994.61     3074.63     94.72 o 
 -10   0  16       75.06       74.84      8.77 o 
  -8   0  16     1476.09     1410.91     36.14 o 
  -6   0  16      689.51      691.49     21.10 o 
  -4   0  16     7579.88     7874.92    156.37 o 
  -2   0  16     9993.82    10487.70    229.64 o 
   0   0  16        7.32       19.89      6.41 o 
   2   0  16     3824.42     3776.88     85.31 o 
   4   0  16     1104.77     1080.07     28.08 o 
   6   0  16      259.40      303.91     14.90 o 
   8   0  16     1119.25     1187.90     49.68 o 
  10   0  16       20.59       13.54     17.89 o 
 -17   1  16      419.46      500.46     37.74 o 
 -16   1  16      296.74      319.92     26.92 o 
 -15   1  16       10.32        5.94     13.90 o 
 -14   1  16      117.37      119.86     12.31 o 
 -13   1  16      752.66      796.78     20.61 o 
 -12   1  16       12.19        7.66     16.43 o 
 -11   1  16      770.25      745.90     20.24 o 
 -10   1  16       99.17      113.06      8.73 o 
  -9   1  16      626.28      638.36     20.17 o 
  -8   1  16        0.58        1.28      4.74 o 
  -7   1  16     1704.92     1634.59     69.49 o 
  -6   1  16      161.21      146.63      5.44 o 
  -5   1  16     1067.39     1031.87     24.05 o 
  -4   1  16     1543.91     1606.31     37.53 o 
  -3   1  16      704.25      646.75     16.96 o 
  -2   1  16        5.39        1.04      7.84 o 
  -1   1  16      194.72      191.62      7.34 o 
   0   1  16        1.73       -1.43      4.63 o 
   1   1  16      503.92      541.28     13.08 o 
   2   1  16        8.26        8.09      6.26 o 
   3   1  16     1311.53     1415.50     36.28 o 
   4   1  16        1.63        3.62     11.01 o 
   5   1  16      106.29      103.93      9.41 o 
   6   1  16        3.92        9.82      8.50 o 
   7   1  16     1172.65     1263.24     32.86 o 
   8   1  16       47.08       31.85     12.33 o 
   9   1  16      161.25      115.88     25.98 o 
  10   1  16      146.12      150.42     18.89 o 
 -16   2  16      208.81      190.80     19.55 o 
 -15   2  16      328.83      324.85     21.41 o 
 -14   2  16       24.43       39.27     20.10 o 
 -13   2  16       47.94       19.45     10.80 o 
 -12   2  16      876.28      849.48     25.25 o 
 -11   2  16      542.46      554.15     20.06 o 
 -10   2  16       26.84       53.76     10.15 o 
  -9   2  16       86.47       64.16     22.77 o 
  -8   2  16     1067.42     1114.62     26.89 o 
  -7   2  16       74.59       67.56      6.98 o 
  -6   2  16      233.41      221.38     10.95 o 
  -5   2  16     1213.17     1255.13     75.98 o 
  -4   2  16     1713.33     1690.47     38.20 o 
  -3   2  16      141.81      126.55      7.59 o 
  -2   2  16     1194.16     1137.19     28.91 o 
  -1   2  16     1077.77     1040.81     26.76 o 
   0   2  16       30.78       33.27      7.48 o 
   1   2  16      272.62      243.88     16.36 o 
   2   2  16     2314.14     2224.68     59.23 o 
   3   2  16      189.85      194.11     11.08 o 
   4   2  16      825.39      811.51     22.57 o 
   5   2  16      456.26      425.79     19.09 o 
   6   2  16     1173.94     1217.42     42.88 o 
   7   2  16      318.45      267.87     24.05 o 
   8   2  16      709.24      658.48     46.68 o 
   9   2  16       40.66       -1.49     31.32 o 
 -13   3  16      931.92      775.48     61.96 o 
 -12   3  16      291.31      272.42     29.30 o 
 -11   3  16       39.32       49.98     17.44 o 
 -10   3  16      211.67      192.58     17.09 o 
  -9   3  16      190.68      173.86     31.50 o 
  -8   3  16       12.29       22.72     14.90 o 
  -7   3  16     1524.73     1499.08    170.09 o 
  -6   3  16      233.22      256.39     31.57 o 
  -5   3  16        0.45       29.97     21.45 o 
  -4   3  16      209.16      210.70     28.58 o 
  -3   3  16      141.91      144.62     15.56 o 
  -2   3  16       39.00       45.12     14.37 o 
  -1   3  16       21.02       30.29     12.58 o 
   0   3  16      117.01      141.20     28.94 o 
   1   3  16      103.68      131.29     14.98 o 
   2   3  16      279.86      206.96     16.30 o 
   3   3  16      401.86      426.06     41.34 o 
   4   3  16       49.93       66.91     15.72 o 
   5   3  16      229.05      209.74     21.88 o 
   6   3  16       22.09       25.59     18.50 o 
 -17   0  17     2260.04     2426.12    134.14 o 
 -15   0  17      241.78      248.10     26.94 o 
 -13   0  17      929.66     1038.30     48.18 o 
 -11   0  17      171.71      135.49     10.55 o 
  -9   0  17     4823.44     4993.79    139.62 o 
  -7   0  17      467.69      436.97     14.54 o 
  -5   0  17      707.95      685.93     20.95 o 
  -3   0  17     1316.71     1275.92     32.43 o 
  -1   0  17      322.14      324.72     12.47 o 
   1   0  17     2814.75     3036.29     76.48 o 
   3   0  17       13.21        9.27      7.13 o 
   5   0  17     1450.81     1408.92     50.10 o 
   7   0  17     1518.88     1705.70     59.51 o 
   9   0  17       55.90       37.06     22.74 o 
 -17   1  17        8.58      -18.06     18.06 o 
 -16   1  17        0.36       23.45     14.06 o 
 -15   1  17       18.91        5.67     19.56 o 
 -14   1  17     1496.00     1587.18     41.90 o 
 -13   1  17       17.29       19.06      9.39 o 
 -12   1  17     1722.28     1658.49     43.34 o 
 -11   1  17        2.18       -5.34      8.31 o 
 -10   1  17      835.58      806.77     23.52 o 
  -9   1  17        0.11       -3.88      8.94 o 
  -8   1  17     1656.54     1702.52     33.47 o 
  -7   1  17       61.07       62.72      5.52 o 
  -6   1  17        8.66       21.42      4.80 o 
  -5   1  17      497.79      457.25     10.87 o 
  -4   1  17     4635.80     4741.35    125.01 o 
  -3   1  17        0.74       -1.63      4.80 o 
  -2   1  17      183.57      173.51      6.69 o 
  -1   1  17        2.61        2.14      3.71 o 
   0   1  17     2044.87     2057.71     36.63 o 
   1   1  17       40.49       41.47     16.68 o 
   2   1  17     3294.01     3258.43     64.22 o 
   3   1  17       14.06        0.32      5.51 o 
   4   1  17       87.13       82.95      9.30 o 
   5   1  17      708.82      631.31     20.24 o 
   6   1  17     1147.29     1202.07     73.48 o 
   7   1  17       82.41       73.20     17.14 o 
   8   1  17       79.22       73.60     15.29 o 
   9   1  17       39.22       15.60     31.43 o 
 -15   2  17        6.25       10.91     15.58 o 
 -14   2  17       17.97       19.60     14.23 o 
 -13   2  17     1226.94     1195.16     35.00 o 
 -12   2  17      279.74      282.63     14.19 o 
 -11   2  17        3.82       -2.89     10.14 o 
 -10   2  17       78.85       79.36     10.39 o 
  -9   2  17      885.96      894.56     50.07 o 
  -8   2  17        1.24       11.73      9.23 o 
  -7   2  17     1886.59     1855.51     43.89 o 
  -6   2  17      872.13      897.16     31.07 o 
  -5   2  17     1113.50     1171.44     30.71 o 
  -4   2  17      161.65      147.99     11.65 o 
  -3   2  17     2467.18     2423.52     56.86 o 
  -2   2  17        4.11        6.41      6.63 o 
  -1   2  17       27.25       34.81      8.62 o 
   0   2  17       44.32       46.98      8.60 o 
   1   2  17      234.14      248.79     13.29 o 
   2   2  17        1.17        5.19      8.55 o 
   3   2  17      252.76      236.33     13.57 o 
   4   2  17       56.70       57.37     10.82 o 
   5   2  17      696.62      717.91     28.34 o 
   6   2  17        0.24        2.75     36.71 o 
   7   2  17      248.68      226.38     32.46 o 
   8   2  17       37.26       49.12     16.54 o 
 -12   3  17      329.03      275.75     27.11 o 
 -11   3  17       80.38       60.89     17.28 o 
 -10   3  17      108.18       74.36     15.51 o 
  -9   3  17       59.70       85.75     48.61 o 
  -8   3  17      453.78      415.60     57.87 o 
  -7   3  17        5.50       -3.80     15.00 o 
  -6   3  17        1.67       24.91     13.66 o 
  -5   3  17       63.39       32.93     21.27 o 
  -4   3  17      325.08      353.23     31.07 o 
  -3   3  17      200.74      172.58     16.31 o 
  -2   3  17      148.25      128.57     16.77 o 
  -1   3  17      738.41      708.88     32.66 o 
   0   3  17       74.12       87.78     17.53 o 
   1   3  17       26.26       24.93     23.84 o 
   2   3  17      583.31      567.46     29.18 o 
   3   3  17      372.10      347.18     23.77 o 
   4   3  17       94.38       52.16     20.67 o 
 -16   0  18      473.47      488.65     35.42 o 
 -14   0  18      889.43     1019.48     47.75 o 
 -12   0  18      815.10      770.89     32.64 o 
 -10   0  18      999.09     1115.42     30.29 o 
  -8   0  18     1143.94     1108.29     30.22 o 
  -6   0  18      432.13      469.90     22.02 o 
  -4   0  18      237.62      237.27     12.33 o 
  -2   0  18       34.90       61.15      7.91 o 
   0   0  18      282.37      325.72     14.47 o 
   2   0  18     1610.54     1646.68     54.17 o 
   4   0  18      184.78      203.98     15.25 o 
   6   0  18      778.54      805.38     31.79 o 
   8   0  18       77.43       59.94     16.96 o 
 -17   1  18       43.33       19.02     24.43 o 
 -16   1  18       32.28       10.34     15.12 o 
 -15   1  18     1048.48     1087.41     41.08 o 
 -14   1  18       80.93      101.15     11.59 o 
 -13   1  18      568.01      642.53     27.87 o 
 -12   1  18      185.84      149.69     23.02 o 
 -11   1  18      878.76      859.79     61.76 o 
 -10   1  18       18.68       20.09      8.52 o 
  -9   1  18     1084.94     1096.42     27.93 o 
  -8   1  18        9.66       17.03      7.38 o 
  -7   1  18       36.55       34.36      6.82 o 
  -6   1  18       81.40       92.18      6.87 o 
  -5   1  18     5960.20     6083.62     99.99 o 
  -4   1  18       96.25       74.43      5.70 o 
  -3   1  18      621.54      589.92     14.93 o 
  -2   1  18     1869.22     1858.68     37.01 o 
  -1   1  18      221.37      253.85     10.73 o 
   0   1  18        9.73       -5.62      6.02 o 
   1   1  18     2420.39     2431.29     63.08 o 
   2   1  18      116.51      104.33      8.92 o 
   3   1  18        7.71       17.63      8.94 o 
   4   1  18       72.88       82.35      9.03 o 
   5   1  18      819.87      866.47     23.78 o 
   6   1  18       91.64      100.95     10.41 o 
   7   1  18      355.02      360.84     20.54 o 
   8   1  18       20.05       33.13     21.70 o 
 -15   2  18       30.97        0.23     21.74 o 
 -14   2  18      705.95      707.06     36.14 o 
 -13   2  18       31.26       19.81     10.93 o 
 -12   2  18       25.11       26.77     14.87 o 
 -11   2  18      259.79      238.56     16.25 o 
 -10   2  18      663.47      697.56     26.43 o 
  -9   2  18        3.18        4.22      9.94 o 
  -8   2  18      825.05      839.24     38.84 o 
  -7   2  18       27.17       22.58     10.06 o 
  -6   2  18       44.35       49.38     11.45 o 
  -5   2  18       15.75       19.57     15.64 o 
  -4   2  18      786.89      799.06     49.64 o 
  -3   2  18      197.63      197.11     13.58 o 
  -2   2  18       19.47       -0.57     26.62 o 
  -1   2  18      252.15      248.20     11.50 o 
   0   2  18      566.97      605.07     17.33 o 
   1   2  18      203.21      198.17     11.25 o 
   2   2  18      197.61      216.84     19.39 o 
   3   2  18       59.09       59.52     17.96 o 
   4   2  18      253.76      237.70     15.47 o 
   5   2  18       55.72       57.61     15.42 o 
   6   2  18      350.45      354.00     22.86 o 
   7   2  18      108.93      135.68     20.28 o 
 -11   3  18       93.59       84.69     18.26 o 
 -10   3  18       81.22       60.00     16.90 o 
  -9   3  18       26.33       46.33     17.82 o 
  -8   3  18     1122.39     1117.20     46.40 o 
  -7   3  18       58.86       54.37     15.04 o 
  -6   3  18      752.23      729.44    125.08 o 
  -5   3  18      363.75      334.64     49.07 o 
  -4   3  18       77.79       53.99     17.41 o 
  -3   3  18     1193.81     1151.30     48.48 o 
  -2   3  18      119.96      114.56     27.19 o 
  -1   3  18      237.51      190.48     19.93 o 
   0   3  18        0.24       23.04     15.68 o 
   1   3  18      506.29      500.03     28.21 o 
   2   3  18      300.26      260.44     28.09 o 
   3   3  18       80.08       77.20     23.84 o 
 -17   0  19       13.45        9.91     41.20 o 
 -15   0  19      674.91      636.46     39.06 o 
 -13   0  19      510.11      487.43     29.51 o 
 -11   0  19     1123.01     1127.96     41.27 o 
  -9   0  19      803.19      863.97     31.36 o 
  -7   0  19       47.67       37.70      9.19 o 
  -5   0  19    10811.73    11233.21    254.66 o 
  -3   0  19       15.59       19.89      7.84 o 
  -1   0  19     2037.30     2157.85     64.50 o 
   1   0  19     1956.28     2026.00     48.04 o 
   3   0  19      846.52      843.65     31.00 o 
   5   0  19     2413.45     2529.82     85.95 o 
   7   0  19       18.36       26.30     15.04 o 
 -16   1  19      214.29      263.68     20.46 o 
 -15   1  19       12.67       29.43     15.39 o 
 -14   1  19      624.77      644.43     23.89 o 
 -13   1  19       45.05       20.79     10.56 o 
 -12   1  19      256.00      263.15     13.91 o 
 -11   1  19       10.75       11.37      9.22 o 
 -10   1  19     2144.69     2170.63     55.69 o 
  -9   1  19      154.27      129.12      9.42 o 
  -8   1  19      406.73      350.34     20.38 o 
  -7   1  19       13.76        9.02      6.47 o 
  -6   1  19     1075.33     1063.60     26.38 o 
  -5   1  19      173.48      136.01     10.90 o 
  -4   1  19     1315.12     1365.81     29.39 o 
  -3   1  19      194.93      186.56      9.96 o 
  -2   1  19      126.95      120.42      9.01 o 
  -1   1  19        1.51        1.76      6.74 o 
   0   1  19     1396.81     1464.75     33.37 o 
   1   1  19      175.23      155.28     14.58 o 
   2   1  19       14.49        8.52      8.05 o 
   3   1  19        5.35       13.33      8.87 o 
   4   1  19     1078.22     1136.17     37.88 o 
   5   1  19       11.73        7.42      9.57 o 
   6   1  19      493.17      484.50     23.70 o 
   7   1  19       29.24       32.95     18.21 o 
 -14   2  19       86.64       93.45     14.14 o 
 -13   2  19      526.12      458.85     21.49 o 
 -12   2  19        2.69       -4.91     12.55 o 
 -11   2  19      523.87      596.28     26.28 o 
 -10   2  19       98.52       33.71     17.50 o 
  -9   2  19      317.86      331.02     18.42 o 
  -8   2  19      250.85      283.39     28.08 o 
  -7   2  19      108.27       92.96     12.87 o 
  -6   2  19      102.66       92.12     31.00 o 
  -5   2  19      469.44      464.07     20.17 o 
  -4   2  19      120.77      143.51     12.18 o 
  -3   2  19       63.25       76.68     44.08 o 
  -2   2  19       28.82       51.31     12.02 o 
  -1   2  19      701.43      676.05     21.54 o 
   0   2  19       13.78       13.27     17.82 o 
   1   2  19      929.59      871.41     27.65 o 
   2   2  19       83.91       83.40     11.35 o 
   3   2  19       99.14       95.98     12.07 o 
   4   2  19       19.99        1.76     13.71 o 
   5   2  19      282.49      273.51     19.92 o 
   6   2  19      114.39       93.68     19.85 o 
 -10   3  19      389.35      352.38     35.78 o 
  -9   3  19       55.73       51.78     17.58 o 
  -8   3  19      364.96      315.27     24.29 o 
  -7   3  19      201.56      166.26     18.49 o 
  -6   3  19      314.94      265.43     18.63 o 
  -5   3  19       19.90       17.77     20.42 o 
  -4   3  19      380.25      355.80     55.17 o 
  -3   3  19      191.51      194.02     22.54 o 
  -2   3  19      193.27      193.28     20.41 o 
  -1   3  19       54.49       60.29     18.14 o 
   0   3  19      410.38      418.99     27.20 o 
   1   3  19        4.06       28.11     61.94 o 
 -16   0  20     1453.04     1542.20     77.62 o 
 -14   0  20       47.20       65.43     20.74 o 
 -12   0  20     2131.17     2162.84     67.07 o 
 -10   0  20      323.94      405.19     20.46 o 
  -8   0  20      446.64      409.53     17.32 o 
  -6   0  20     2543.45     2638.37     71.27 o 
  -4   0  20      279.75      272.19     15.82 o 
  -2   0  20     1756.90     1842.90     59.58 o 
   0   0  20      977.48      950.78     42.83 o 
   2   0  20      380.29      351.23     22.02 o 
   4   0  20      380.16      418.23     24.02 o 
   6   0  20       47.73       31.43     16.46 o 
 -15   1  20      772.98      753.91     31.92 o 
 -14   1  20       46.66       51.56     11.69 o 
 -13   1  20       11.12       15.32     16.43 o 
 -12   1  20      225.42      189.21     12.94 o 
 -11   1  20     1359.30     1462.83     38.13 o 
 -10   1  20       33.60        9.98     31.36 o 
  -9   1  20      202.79      212.47     11.29 o 
  -8   1  20      205.13      180.55     22.45 o 
  -7   1  20       20.43       21.91      8.18 o 
  -6   1  20       44.55       31.27     14.25 o 
  -5   1  20      878.84      930.86     28.47 o 
  -4   1  20      472.36      448.60     14.93 o 
  -3   1  20       66.26       75.38      8.28 o 
  -2   1  20       88.27       81.18     13.19 o 
  -1   1  20      830.52      864.33     23.39 o 
   0   1  20        2.36       -7.48      7.48 o 
   1   1  20      217.30      212.11     14.86 o 
   2   1  20      175.97      160.26     11.26 o 
   3   1  20      457.79      479.57     25.30 o 
   4   1  20        7.27       -7.38     10.12 o 
   5   1  20      484.17      500.48     21.43 o 
   6   1  20        9.50      -15.28     47.11 o 
 -13   2  20       71.38       58.58     20.67 o 
 -12   2  20      661.46      696.43     30.92 o 
 -11   2  20        0.10       -6.20     30.33 o 
 -10   2  20      292.01      292.22     49.11 o 
  -9   2  20      513.55      538.02     29.14 o 
  -8   2  20      488.26      487.80     31.75 o 
  -7   2  20      138.26      157.56     16.25 o 
  -6   2  20     2098.17     2027.42     68.67 o 
  -5   2  20      114.81       98.61     25.69 o 
  -4   2  20      166.99      153.84     14.53 o 
  -3   2  20      116.97       81.56     14.46 o 
  -2   2  20      393.51      424.29     19.41 o 
  -1   2  20        1.75       -3.79     18.50 o 
   0   2  20      565.59      588.18     22.68 o 
   1   2  20      152.79      130.33     15.79 o 
   2   2  20       84.82       71.10     14.22 o 
   3   2  20       30.33       29.66     13.57 o 
   4   2  20      874.66      839.54     36.39 o 
  -8   3  20       18.42       23.36     16.20 o 
  -7   3  20      562.87      557.65     81.32 o 
  -6   3  20       75.28       69.28     15.57 o 
  -5   3  20      390.08      384.05     23.14 o 
  -4   3  20      255.28      223.45     27.12 o 
  -3   3  20       45.34       46.45     63.18 o 
  -2   3  20       73.53       43.01     19.60 o 
  -1   3  20       15.17       26.52     18.11 o 
 -15   0  21      341.72      319.94     34.35 o 
 -13   0  21      328.65      350.23     26.01 o 
 -11   0  21     1539.80     1607.91     53.53 o 
  -9   0  21        7.11       17.11      9.91 o 
  -7   0  21     1217.82     1365.23     41.41 o 
  -5   0  21      478.82      474.60     19.74 o 
  -3   0  21       59.35       46.33     12.69 o 
  -1   0  21     1046.24     1060.82     39.98 o 
   1   0  21       87.96       69.85     14.25 o 
   3   0  21      366.01      413.81     30.43 o 
   5   0  21      343.93      379.81     29.15 o 
 -14   1  21       48.25       48.24     14.93 o 
 -13   1  21      132.85       83.35     15.22 o 
 -12   1  21      900.18      974.15     33.46 o 
 -11   1  21      114.64      106.63     11.53 o 
 -10   1  21      224.37      230.83     16.82 o 
  -9   1  21       89.64       76.42     13.54 o 
  -8   1  21      436.73      393.30     19.30 o 
  -7   1  21       74.84       81.08     11.89 o 
  -6   1  21     2885.41     2995.87     69.19 o 
  -5   1  21      231.89      235.85     13.54 o 
  -4   1  21        4.49       23.50     10.04 o 
  -3   1  21       67.75       59.35     19.99 o 
  -2   1  21      766.67      759.24     26.37 o 
  -1   1  21       26.01       16.98      9.26 o 
   0   1  21      710.60      662.60     22.78 o 
   1   1  21       47.90       41.13     11.87 o 
   2   1  21      935.88      874.83     30.32 o 
   3   1  21       46.04       33.03     11.73 o 
   4   1  21      930.71      898.09     33.34 o 
   5   1  21       80.30       57.39     14.16 o 
 -12   2  21        0.02        9.24     14.74 o 
 -11   2  21      347.73      332.49     25.30 o 
 -10   2  21       66.24       62.09     48.64 o 
  -9   2  21      159.99      118.61     16.64 o 
  -8   2  21        6.55       22.16     13.45 o 
  -7   2  21      369.04      331.57     20.46 o 
  -6   2  21       26.81       16.58     13.88 o 
  -5   2  21       77.34       85.18     19.85 o 
  -4   2  21      326.69      320.62     19.22 o 
  -3   2  21     1133.57     1141.75     62.68 o 
  -2   2  21       62.81       43.27     13.47 o 
  -1   2  21      977.83      951.71     35.48 o 
   0   2  21       66.85       62.91     13.94 o 
   1   2  21       20.98       14.60     28.83 o 
   2   2  21       16.67       12.92     13.26 o 
   3   2  21     1183.00     1153.07     48.82 o 
 -14   0  22      192.22      244.75     27.58 o 
 -12   0  22     1246.89     1293.17     59.51 o 
 -10   0  22        5.29       29.93     14.90 o 
  -8   0  22      851.02      870.24     33.07 o 
  -6   0  22      862.88      889.27     34.99 o 
  -4   0  22     1202.95     1279.77     45.83 o 
  -2   0  22     1468.36     1463.58     61.29 o 
   0   0  22       13.08        1.43     15.04 o 
   2   0  22     1410.06     1571.70     71.99 o 
   4   0  22      101.03       86.31     23.31 o 
 -14   1  22       10.79        5.63     18.39 o 
 -13   1  22     1215.00     1178.65     47.15 o 
 -12   1  22        3.79       15.92     14.76 o 
 -11   1  22      119.06      131.60     16.78 o 
 -10   1  22       91.26       90.17     31.79 o 
  -9   1  22      368.86      393.66     19.58 o 
  -8   1  22       36.96       37.88     11.14 o 
  -7   1  22     1053.09     1111.93     37.77 o 
  -6   1  22      246.45      205.36     13.72 o 
  -5   1  22      619.90      614.44     23.41 o 
  -4   1  22        4.14       -9.94     10.72 o 
  -3   1  22     1109.78     1195.83     35.17 o 
  -2   1  22       17.59        4.90      9.23 o 
  -1   1  22      239.08      251.53     14.64 o 
   0   1  22        6.01        8.85     10.73 o 
   1   1  22      554.10      574.17     22.14 o 
   2   1  22       80.23       54.30     11.99 o 
   3   1  22      335.67      383.04     42.69 o 
   4   1  22       25.02       14.67     13.78 o 
 -11   2  22       35.89       -0.33     48.71 o 
 -10   2  22       11.44       31.52     21.79 o 
  -9   2  22       76.33       49.25     17.48 o 
  -8   2  22      868.37      956.45     45.76 o 
  -7   2  22       10.07       -5.40     19.30 o 
  -6   2  22      995.15      980.57     38.30 o 
  -5   2  22      617.87      568.03     30.93 o 
  -4   2  22       32.75       55.84     15.07 o 
  -3   2  22        3.69        0.14     13.75 o 
  -2   2  22       44.56       47.73     13.55 o 
  -1   2  22      232.21      218.57     18.89 o 
   0   2  22        0.09        1.15     14.56 o 
   1   2  22      314.36      271.26     45.86 o 
 -13   0  23      843.15      848.36     40.41 o 
 -11   0  23        6.37      -14.97     17.75 o 
  -9   0  23      386.66      421.51     26.30 o 
  -7   0  23     1660.06     1795.07     76.90 o 
  -5   0  23        9.23        8.62     15.68 o 
  -3   0  23      282.19      260.00     25.80 o 
  -1   0  23      202.79      179.61     21.45 o 
   1   0  23     1476.89     1461.52     67.35 o 
   3   0  23      752.35      724.20     44.55 o 
 -12   1  23      102.72       94.27     18.92 o 
 -11   1  23       59.67       21.84     16.18 o 
 -10   1  23       42.61       43.31     29.90 o 
  -9   1  23       21.83       16.41     12.62 o 
  -8   1  23      366.13      384.46     21.42 o 
  -7   1  23       42.51       45.61     12.58 o 
  -6   1  23        4.13       19.51     12.82 o 
  -5   1  23      512.44      476.13     22.60 o 
  -4   1  23      841.94      864.99     34.41 o 
  -3   1  23       42.33       52.69     13.56 o 
  -2   1  23      289.01      302.13     20.04 o 
  -1   1  23       14.16       -4.40     15.61 o 
   0   1  23       51.80       39.56     13.75 o 
   1   1  23        4.33       -0.06     15.64 o 
   2   1  23      371.40      353.39     19.46 o 
  -9   2  23      343.79      395.78     28.40 o 
  -8   2  23      381.24      329.37     22.99 o 
  -7   2  23      490.49      470.92     36.42 o 
  -6   2  23      291.93      246.79     29.76 o 
  -5   2  23      249.91      213.52     24.98 o 
  -4   2  23       47.49       40.35     15.07 o 
  -3   2  23      438.44      474.74     45.15 o 
  -2   2  23       14.98       31.18     14.88 o 
 -12   0  24      216.60      212.46     22.59 o 
 -10   0  24      266.79      261.71     30.22 o 
  -8   0  24      229.46      243.90     34.99 o 
  -6   0  24      723.67      714.15     75.62 o 
  -4   0  24     1279.60     1287.40     68.99 o 
  -2   0  24      108.92       89.30     18.67 o 
   0   0  24      315.14      308.61     26.23 o 
 -11   1  24      237.75      186.49     23.07 o 
 -10   1  24       27.92       23.53     17.18 o 
  -9   1  24     1937.60     2146.92    105.63 o 
  -8   1  24       32.20       49.47     16.69 o 
  -7   1  24      447.02      444.80     29.86 o 
  -6   1  24      173.32      172.81     29.54 o 
  -5   1  24      659.58      669.69     84.57 o 
  -4   1  24      308.90      277.55     19.13 o 
  -3   1  24      317.90      324.20     39.24 o 
  -2   1  24      298.39      249.44     21.60 o 
  -1   1  24      175.37      157.54     40.38 o 
   0   1  24       74.16       70.70     19.64 o 
  -9   0  25      508.35      496.91     45.26 o 
  -7   0  25      419.66      476.89     43.12 o 
  -5   0  25     1065.95     1182.34     73.41 o 
  -3   0  25       53.14       45.61     19.81 o 
  -8   1  25      136.82      122.56     29.40 o 
  -7   1  25       67.72       77.26     16.68 o 
  -6   1  25      202.40      179.25     26.10 o 
  -5   1  25       33.06       21.53     17.31 o 
  -4   1  25      289.47      282.91     27.73 o 
                                                 
